# Supplementary material for: Data on major power outage events in the continental U.S
Source: Data Brief. 2018 Jun 26;19:2079–83. doi: 10.1016/j.dib.2018.06.067 (PMC6141375; doi:10.1016/j.dib.2018.06.067)
Supplement: Supplementary file 2 — Supplementary material [file mmc2.xlsx]

## Sheet: Masterdata
Major power outage events in the continental U.S.
Time period: January 2000 - July 2016
Regions affected: Outages reported in this data file affected a single U.S. state at the time of occurrence
variables	OBS	YEAR	MONTH	U.S._STATE	POSTAL.CODE	NERC.REGION	CLIMATE.REGION	ANOMALY.LEVEL	CLIMATE.CATEGORY	OUTAGE.START.DATE	OUTAGE.START.TIME	OUTAGE.RESTORATION.DATE	OUTAGE.RESTORATION.TIME	CAUSE.CATEGORY	CAUSE.CATEGORY.DETAIL	HURRICANE.NAMES	OUTAGE.DURATION	DEMAND.LOSS.MW	CUSTOMERS.AFFECTED	RES.PRICE	COM.PRICE	IND.PRICE	TOTAL.PRICE	RES.SALES	COM.SALES	IND.SALES	TOTAL.SALES	RES.PERCEN	COM.PERCEN	IND.PERCEN	RES.CUSTOMERS	COM.CUSTOMERS	IND.CUSTOMERS	TOTAL.CUSTOMERS	RES.CUST.PCT	COM.CUST.PCT	IND.CUST.PCT	PC.REALGSP.STATE	PC.REALGSP.USA	PC.REALGSP.REL	PC.REALGSP.CHANGE	UTIL.REALGSP	TOTAL.REALGSP	UTIL.CONTRI	PI.UTIL.OFUSA	POPULATION	POPPCT_URBAN	POPPCT_UC	POPDEN_URBAN
Units								numeric		Day of the week, Month Day, Year	Hour:Minute:Second (AM / PM)	Day of the week, Month Day, Year	Hour:Minute:Second (AM / PM)				mins	Megawatt		cents / kilowatt-hour	cents / kilowatt-hour	cents / kilowatt-hour	cents / kilowatt-hour	Megawatt-hour	Megawatt-hour	Megawatt-hour	Megawatt-hour	%	%	%					%	%	%	USD	USD	fraction	%	USD	USD	%	%		%	%	persons per square mile
	1	2011	7	Minnesota	MN	MRO	East North Central	-0.3	normal	2011-07-01	17:00:00	2011-07-03	20:00:00	severe weather	NA	NA	3060	NA	70000	11.6	9.18	6.81	9.28	2332915	2114774	2113291	6562520	35.5491	32.225	32.2024	2308736	276286	10673	2595696	88.9448	10.644	0.411181	51268	47586	1.07738	1.6	4802	274182	1.75139	2.2	5348119	73.27	15.28	2279
	2	2014	5	Minnesota	MN	MRO	East North Central	-0.1	normal	2014-05-11	18:38:00	2014-05-11	18:39:00	intentional attack	vandalism	NA	1	NA	NA	12.12	9.71	6.49	9.28	1586986	1807756	1887927	5284231	30.0325	34.2104	35.7276	2345860	284978	9898	2640737	88.8335	10.7916	0.37482	53499	49091	1.08979	1.9	5226	291955	1.79	2.2	5457125	73.27	15.28	2279
	3	2010	10	Minnesota	MN	MRO	East North Central	-1.5	cold	2010-10-26	20:00:00	2010-10-28	22:00:00	severe weather	heavy wind	NA	3000	NA	70000	10.87	8.19	6.07	8.15	1467293	1801683	1951295	5222116	28.0977	34.501	37.366	2300291	276463	10150	2586905	88.9206	10.687	0.392361	50447	47287	1.06683	2.7	4571	267895	1.70627	2.1	5310903	73.27	15.28	2279
	4	2012	6	Minnesota	MN	MRO	East North Central	-0.1	normal	2012-06-19	04:30:00	2012-06-20	23:00:00	severe weather	thunderstorm	NA	2550	NA	68200	11.79	9.25	6.71	9.19	1851519	1941174	1993026	5787064	31.9941	33.5433	34.4393	2317336	278466	11010	2606813	88.8954	10.6822	0.422355	51598	48156	1.07148	0.6	5364	277627	1.93209	2.2	5380443	73.27	15.28	2279
	5	2015	7	Minnesota	MN	MRO	East North Central	1.2	warm	2015-07-18	02:00:00	2015-07-19	07:00:00	severe weather	NA	NA	1740	250	250000	13.07	10.16	7.74	10.43	2028875	2161612	1777937	5970339	33.9826	36.2059	29.7795	2374674	289044	9812	2673531	88.8216	10.8113	0.367005	54431	49844	1.09203	1.7	4873	292023	1.6687	2.2	5489594	73.27	15.28	2279
	6	2010	11	Minnesota	MN	MRO	East North Central	-1.4	cold	2010-11-13	15:00:00	2010-11-14	22:00:00	severe weather	winter storm	NA	1860	NA	60000	10.63	8.34	6.15	8.28	1676347	1786144	1909874	5374150	31.1928	33.2358	35.5382	2300291	276463	10150	2586905	88.9206	10.687	0.392361	50447	47287	1.06683	2.7	4571	267895	1.70627	2.1	5310903	73.27	15.28	2279
	7	2010	7	Minnesota	MN	MRO	East North Central	-0.9	cold	2010-07-17	20:30:00	2010-07-19	22:00:00	severe weather	tornadoes	NA	2970	NA	63000	11.41	9.11	6.71	9.12	2187537	2100828	2084709	6374935	34.3147	32.9545	32.7017	2300291	276463	10150	2586905	88.9206	10.687	0.392361	50447	47287	1.06683	2.7	4571	267895	1.70627	2.1	5310903	73.27	15.28	2279
	8	2005	6	Minnesota	MN	MRO	East North Central	0.2	normal	2005-06-08	04:00:00	2005-06-10	22:00:00	severe weather	thunderstorm	NA	3960	75	300000	9.1	7.22	5.69	7.36	1883344	1935444	1786652	5607498	33.5862	34.5153	31.8618	2211000	255645	8266	2474912	89.3365	10.3295	0.333992	52445	48090	1.09056	2	3997	268496	1.48866	2.1	5119598	73.27	15.28	2279
	9	2015	3	Minnesota	MN	MRO	East North Central	0.6	warm	2015-03-16	07:31:00	2015-03-16	10:06:00	intentional attack	sabotage	NA	155	20	5941	11.53	8.89	6.61	9.03	1844298	1956866	1795865	5599486	32.9369	34.9472	32.072	2374674	289044	9812	2673531	88.8216	10.8113	0.367005	54431	49844	1.09203	1.7	4873	292023	1.6687	2.2	5489594	73.27	15.28	2279
	10	2013	6	Minnesota	MN	MRO	East North Central	-0.2	normal	2013-06-21	17:39:00	2013-06-24	06:00:00	severe weather	hailstorm	NA	3621	NA	400000	12.71	10.31	7.29	10	1688619	1895099	1905375	5490631	30.7546	34.5151	34.7023	2329734	281187	11383	2622305	88.843	10.7229	0.434084	52479	48396	1.08437	1.7	5613	284542	1.97264	2.3	5420541	73.27	15.28	2279
	11	2013	6	Minnesota	MN	MRO	East North Central	-0.2	normal	2013-06-21	03:00:00	2013-06-26	12:00:00	severe weather	hailstorm	NA	7740	NA	193000	12.71	10.31	7.29	10	1688619	1895099	1905375	5490631	30.7546	34.5151	34.7023	2329734	281187	11383	2622305	88.843	10.7229	0.434084	52479	48396	1.08437	1.7	5613	284542	1.97264	2.3	5420541	73.27	15.28	2279
	12	2005	9	Minnesota	MN	MRO	East North Central	0	normal	2005-09-21	19:00:00	2005-09-27	23:00:00	severe weather	tornadoes	NA	8880	NA	200000	8.76	7.58	4.94	7.03	1720089	1884242	1928620	5535009	31.0765	34.0423	34.844	2211000	255645	8266	2474912	89.3365	10.3295	0.333992	52445	48090	1.09056	2	3997	268496	1.48866	2.1	5119598	73.27	15.28	2279
	13	2011	7	Minnesota	MN	MRO	East North Central	-0.3	normal	2011-07-08	10:00:00	2011-07-08	10:00:00	intentional attack	vandalism	NA	0	0	0	11.6	9.18	6.81	9.28	2332915	2114774	2113291	6562520	35.5491	32.225	32.2024	2308736	276286	10673	2595696	88.9448	10.644	0.411181	51268	47586	1.07738	1.6	4802	274182	1.75139	2.2	5348119	73.27	15.28	2279
	14	2011	5	Minnesota	MN	MRO	East North Central	-0.4	normal	2011-05-11	15:55:00	2011-05-12	13:57:00	intentional attack	vandalism	NA	1322	0	0	11.23	8.91	6.46	8.7	1568544	1770802	1921812	5262668	29.8051	33.6484	36.5178	2308736	276286	10673	2595696	88.9448	10.644	0.411181	51268	47586	1.07738	1.6	4802	274182	1.75139	2.2	5348119	73.27	15.28	2279
	15	2014	6	Minnesota	MN	MRO	East North Central	0	normal	2014-06-15	00:00:00	2014-06-15	01:00:00	severe weather	thunderstorm	NA	60	NA	55951	12.73	10.53	6.97	10.02	1753319	1935822	1883117	5574073	31.4549	34.729	33.7835	2345860	284978	9898	2640737	88.8335	10.7916	0.37482	53499	49091	1.08979	1.9	5226	291955	1.79	2.2	5457125	73.27	15.28	2279
	16	2015	6	Tennessee	TN	SERC	Central	1	warm	2015-06-07	13:54:00	2015-06-07	14:13:00	system operability disruption	uncontrolled loss	NA	19	926	NA	10.43	10.36	6.81	9.59	3400800	2993975	1864031	8258806	41.1779	36.2519	22.5702	2783058	476405	1245	3260708	85.3513	14.6105	0.0381819	42457	49844	0.851798	1.2	1692	282752	0.598404	0.4	6600299	66.39	12.02	1450.3
	17	2012	8	Tennessee	TN	SERC	Central	0.3	normal	2012-08-13	13:15:00	2012-08-13	13:15:00	intentional attack	vandalism	NA	0	NA	NA	10	10.21	7.75	9.47	4401454	2833658	2556236	9791474	44.9519	28.9401	26.1068	2721099	466513	1957	3189570	85.3124	14.6262	0.0613562	41469	48156	0.861139	2.5	1819	267689	0.67952	0.4	6455469	66.39	12.02	1450.3
	18	2015	6	Tennessee	TN	SERC	Central	1	warm	2015-06-07	13:52:00	2015-06-07	14:13:00	system operability disruption	uncontrolled loss	NA	21	NA	NA	10.43	10.36	6.81	9.59	3400800	2993975	1864031	8258806	41.1779	36.2519	22.5702	2783058	476405	1245	3260708	85.3513	14.6105	0.0381819	42457	49844	0.851798	1.2	1692	282752	0.598404	0.4	6600299	66.39	12.02	1450.3
	19	2011	4	Tennessee	TN	SERC	Central	-0.5	cold	2011-04-19	22:44:00	2011-04-20	02:00:00	severe weather	NA	NA	196	100	64000	9.98	10.1	6.48	8.91	2789635	2193662	2295490	7278927	38.3248	30.1372	31.5361	2708113	463992	2017	3174123	85.3185	14.618	0.0635451	40465	47586	0.850355	2	1798	258910	0.69445	0.4	6398408	66.39	12.02	1450.3
	20	2008	2	Tennessee	TN	SERC	Central	-1.3	cold	2008-02-06	09:00:00	2008-02-06	23:00:00	severe weather	NA	NA	840	NA	57000	7.81	8.3	5.43	7.23	4104225	2351868	2688165	9144470	44.882	25.719	29.3966	2685425	460419	2094	3147939	85.3074	14.626	0.0665197	41201	48401	0.851243	-0.1	1764	257402	0.685309	0.5	6247411	66.39	12.02	1450.3
	21	2015	1	Tennessee	TN	SERC	Central	0.6	warm	2015-01-07	17:00:00	2015-01-08	08:35:00	severe weather	winter	NA	935	NA	NA	9.96	10.1	5.94	9.18	4349520	2737860	1839206	8926587	48.7255	30.6708	20.6037	2783058	476405	1245	3260708	85.3513	14.6105	0.0381819	42457	49844	0.851798	1.2	1692	282752	0.598404	0.4	6600299	66.39	12.02	1450.3
	22	2012	7	Tennessee	TN	SERC	Central	0.1	normal	2012-07-05	19:00:00	2012-07-06	16:00:00	severe weather	wind storm	NA	1260	NA	50001	10.14	10.48	7.94	9.67	4522619	2835322	2519139	9877219	45.7884	28.7057	25.5045	2721099	466513	1957	3189570	85.3124	14.6262	0.0613562	41469	48156	0.861139	2.5	1819	267689	0.67952	0.4	6455469	66.39	12.02	1450.3
	23	2015	7	Tennessee	TN	SERC	Central	1.2	warm	2015-07-30	13:00:00	NA	NA	intentional attack	vandalism	NA	NA	0	0	10.31	10.27	7.31	9.7	4285049	3322562	1891937	9499547	45.1079	34.976	19.9161	2783058	476405	1245	3260708	85.3513	14.6105	0.0381819	42457	49844	0.851798	1.2	1692	282752	0.598404	0.4	6600299	66.39	12.02	1450.3
	24	2013	4	Tennessee	TN	SERC	Central	-0.2	normal	2013-04-21	02:11:00	2013-04-21	12:30:00	intentional attack	NA	NA	619	NA	NA	9.82	9.85	5.64	8.78	3067553	2599461	1916818	7583977	40.4478	34.2757	25.2746	2738547	469382	1191	3209121	85.3364	14.6265	0.037113	41642	48396	0.860443	0.4	1827	270562	0.675261	0.4	6496130	66.39	12.02	1450.3
	25	2014	1	Tennessee	TN	SERC	Central	-0.5	cold	2014-01-07	06:00:00	2014-01-07	08:30:00	severe weather	winter	NA	150	NA	NA	9.73	10.02	6.27	9.13	4795011	2841462	1912538	9549176	50.2139	29.7561	20.0283	2756932	471794	1271	3229998	85.354	14.6066	0.0393499	41955	49091	0.854637	0.8	1739	274775	0.632881	0.4	6547779	66.39	12.02	1450.3
	26	2009	7	Tennessee	TN	SERC	Central	0.5	warm	2009-07-27	05:05:00	2009-07-27	17:47:00	equipment failure	computer hardware	NA	762	NA	NA	9.07	9.39	6.69	8.59	4082451	2700144	2167606	8950358	45.6122	30.168	24.2181	2693821	458054	2040	3153916	85.4119	14.5233	0.0646815	39220	46680	0.840189	-4.8	1598	247321	0.646124	0.5	6306019	66.39	12.02	1450.3
	27	2011	6	Tennessee	TN	SERC	Central	-0.3	normal	2011-06-22	09:46:00	2011-06-22	09:46:00	severe weather	NA	NA	0	NA	106300	9.98	10.29	7.71	9.47	3715752	2636536	2311892	8664304	42.8858	30.4299	26.683	2708113	463992	2017	3174123	85.3185	14.618	0.0635451	40465	47586	0.850355	2	1798	258910	0.69445	0.4	6398408	66.39	12.02	1450.3
	28	2011	4	Tennessee	TN	SERC	Central	-0.5	cold	2011-04-04	13:00:00	2011-04-05	00:00:00	severe weather	NA	NA	660	300	63000	9.98	10.1	6.48	8.91	2789635	2193662	2295490	7278927	38.3248	30.1372	31.5361	2708113	463992	2017	3174123	85.3185	14.618	0.0635451	40465	47586	0.850355	2	1798	258910	0.69445	0.4	6398408	66.39	12.02	1450.3
	29	2014	6	Tennessee	TN	SERC	Central	0	normal	2014-06-05	13:06:00	2014-06-05	13:07:00	severe weather	thunderstorm	NA	1	NA	56475	10.85	10.79	7.21	9.93	3362567	2962880	2079166	8404698	40.0082	35.2527	24.7381	2756932	471794	1271	3229998	85.354	14.6066	0.0393499	41955	49091	0.854637	0.8	1739	274775	0.632881	0.4	6547779	66.39	12.02	1450.3
	30	2012	6	Tennessee	TN	SERC	Central	-0.1	normal	2012-06-30	15:00:00	2012-07-02	12:00:00	public appeal	NA	NA	2700	NA	NA	10.24	10.47	7.63	9.55	3426874	2521819	2446188	8395017	40.8203	30.0395	29.1386	2721099	466513	1957	3189570	85.3124	14.6262	0.0613562	41469	48156	0.861139	2.5	1819	267689	0.67952	0.4	6455469	66.39	12.02	1450.3
	31	2014	6	Tennessee	TN	SERC	Central	0	normal	2014-06-19	08:47:00	2014-06-19	08:48:00	intentional attack	vandalism	NA	1	NA	NA	10.85	10.79	7.21	9.93	3362567	2962880	2079166	8404698	40.0082	35.2527	24.7381	2756932	471794	1271	3229998	85.354	14.6066	0.0393499	41955	49091	0.854637	0.8	1739	274775	0.632881	0.4	6547779	66.39	12.02	1450.3
	32	2011	4	Tennessee	TN	SERC	Central	-0.5	cold	2011-04-04	14:00:00	2011-04-08	00:01:00	severe weather	NA	NA	4921	300	73000	9.98	10.1	6.48	8.91	2789635	2193662	2295490	7278927	38.3248	30.1372	31.5361	2708113	463992	2017	3174123	85.3185	14.618	0.0635451	40465	47586	0.850355	2	1798	258910	0.69445	0.4	6398408	66.39	12.02	1450.3
	33	2015	5	Tennessee	TN	SERC	Central	0.8	warm	2015-05-02	22:51:00	2015-05-03	00:26:00	intentional attack	vandalism	NA	95	1	215	10.58	10.15	5.47	9.02	2520710	2612194	1930968	7063873	35.6845	36.9796	27.3358	2783058	476405	1245	3260708	85.3513	14.6105	0.0381819	42457	49844	0.851798	1.2	1692	282752	0.598404	0.4	6600299	66.39	12.02	1450.3
	34	2015	2	Tennessee	TN	SERC	Central	0.5	warm	2015-02-21	08:34:00	2015-02-21	12:45:00	severe weather	winter	NA	251	NA	50000	9.85	10.08	6.14	9.2	4439168	2699413	1709771	8848352	50.1694	30.5075	19.323	2783058	476405	1245	3260708	85.3513	14.6105	0.0381819	42457	49844	0.851798	1.2	1692	282752	0.598404	0.4	6600299	66.39	12.02	1450.3
	35	2014	6	Tennessee	TN	SERC	Central	0	normal	2014-06-05	03:00:00	2014-06-07	23:45:00	severe weather	thunderstorm	NA	4125	494	38500	10.85	10.79	7.21	9.93	3362567	2962880	2079166	8404698	40.0082	35.2527	24.7381	2756932	471794	1271	3229998	85.354	14.6066	0.0393499	41955	49091	0.854637	0.8	1739	274775	0.632881	0.4	6547779	66.39	12.02	1450.3
	36	2011	4	Tennessee	TN	SERC	Central	-0.5	cold	2011-04-19	23:02:00	2011-04-21	17:32:00	severe weather	NA	NA	2550	300	105000	9.98	10.1	6.48	8.91	2789635	2193662	2295490	7278927	38.3248	30.1372	31.5361	2708113	463992	2017	3174123	85.3185	14.618	0.0635451	40465	47586	0.850355	2	1798	258910	0.69445	0.4	6398408	66.39	12.02	1450.3
	37	2016	7	Tennessee	TN	SERC	Central	-0.3	normal	2016-07-13	15:00:00	NA	NA	system operability disruption	public appeal	NA	NA	NA	NA	NA	NA	NA	NA	NA	NA	NA	NA	NA	NA	NA	2812287	480032	1193	3293512	85.3887	14.5751	0.0362227	43720	50660	0.863008	3	1813	290712	0.623641	0.5	6649404	66.39	12.02	1450.3
	38	2014	1	Tennessee	TN	SERC	Central	-0.5	cold	2014-01-23	16:00:00	2014-01-24	12:00:00	severe weather	winter	NA	1200	NA	NA	9.73	10.02	6.27	9.13	4795011	2841462	1912538	9549176	50.2139	29.7561	20.0283	2756932	471794	1271	3229998	85.354	14.6066	0.0393499	41955	49091	0.854637	0.8	1739	274775	0.632881	0.4	6547779	66.39	12.02	1450.3
	39	2015	3	Tennessee	TN	SERC	Central	0.6	warm	2015-03-04	09:05:00	2015-03-04	14:15:00	intentional attack	vandalism	NA	310	NA	NA	9.79	10.03	5.82	9.03	4145396	2667288	1818519	8631202	48.028	30.9029	21.0691	2783058	476405	1245	3260708	85.3513	14.6105	0.0381819	42457	49844	0.851798	1.2	1692	282752	0.598404	0.4	6600299	66.39	12.02	1450.3
	40	2013	1	Tennessee	TN	SERC	Central	-0.4	normal	2013-01-17	19:02:00	2013-01-19	18:00:00	severe weather	winter storm	NA	2818	NA	80000	9.98	10.22	6.27	9.23	4036964	2732219	1938626	8707973	46.3594	31.3761	22.2627	2738547	469382	1191	3209121	85.3364	14.6265	0.037113	41642	48396	0.860443	0.4	1827	270562	0.675261	0.4	6496130	66.39	12.02	1450.3
	41	2011	4	Tennessee	TN	SERC	Central	-0.5	cold	2011-04-04	11:47:00	2011-04-08	00:01:00	severe weather	NA	NA	5054	359	63000	9.98	10.1	6.48	8.91	2789635	2193662	2295490	7278927	38.3248	30.1372	31.5361	2708113	463992	2017	3174123	85.3185	14.618	0.0635451	40465	47586	0.850355	2	1798	258910	0.69445	0.4	6398408	66.39	12.02	1450.3
	42	2009	6	Tennessee	TN	SERC	Central	0.4	normal	2009-06-12	16:37:00	2009-06-12	18:53:00	severe weather	storm	NA	136	860	136000	9.47	9.64	7.05	8.87	3213878	2478499	2097910	7790440	41.2541	31.8146	26.9293	2693821	458054	2040	3153916	85.4119	14.5233	0.0646815	39220	46680	0.840189	-4.8	1598	247321	0.646124	0.5	6306019	66.39	12.02	1450.3
	43	2014	3	Tennessee	TN	SERC	Central	-0.4	normal	2014-03-03	06:40:00	2014-03-03	15:28:00	severe weather	wind storm	NA	528	NA	65904	10.57	10.86	6.41	9.65	3577786	2539592	1962495	8080023	44.2794	31.4305	24.2882	2756932	471794	1271	3229998	85.354	14.6066	0.0393499	41955	49091	0.854637	0.8	1739	274775	0.632881	0.4	6547779	66.39	12.02	1450.3
	44	2014	1	Tennessee	TN	SERC	Central	-0.5	cold	2014-01-07	06:00:00	2014-01-07	08:30:00	severe weather	winter	NA	150	NA	NA	9.73	10.02	6.27	9.13	4795011	2841462	1912538	9549176	50.2139	29.7561	20.0283	2756932	471794	1271	3229998	85.354	14.6066	0.0393499	41955	49091	0.854637	0.8	1739	274775	0.632881	0.4	6547779	66.39	12.02	1450.3
	45	2011	4	Tennessee	TN	SERC	Central	-0.5	cold	2011-04-25	16:33:00	2011-04-25	17:19:00	equipment failure	NA	NA	46	140	NA	9.98	10.1	6.48	8.91	2789635	2193662	2295490	7278927	38.3248	30.1372	31.5361	2708113	463992	2017	3174123	85.3185	14.618	0.0635451	40465	47586	0.850355	2	1798	258910	0.69445	0.4	6398408	66.39	12.02	1450.3
	46	2014	6	Tennessee	TN	SERC	Central	0	normal	2014-06-24	14:54:00	2014-06-24	14:55:00	intentional attack	vandalism	NA	1	NA	NA	10.85	10.79	7.21	9.93	3362567	2962880	2079166	8404698	40.0082	35.2527	24.7381	2756932	471794	1271	3229998	85.354	14.6066	0.0393499	41955	49091	0.854637	0.8	1739	274775	0.632881	0.4	6547779	66.39	12.02	1450.3
	47	2014	1	Tennessee	TN	SERC	Central	-0.5	cold	2014-01-23	04:00:00	2014-01-24	12:00:00	severe weather	winter	NA	1920	NA	NA	9.73	10.02	6.27	9.13	4795011	2841462	1912538	9549176	50.2139	29.7561	20.0283	2756932	471794	1271	3229998	85.354	14.6066	0.0393499	41955	49091	0.854637	0.8	1739	274775	0.632881	0.4	6547779	66.39	12.02	1450.3
	48	2016	4	Tennessee	TN	SERC	Central	1.1	warm	2016-04-27	13:36:00	NA	NA	intentional attack	vandalism	NA	NA	0	0	10.22	9.64	5.39	8.8	2517024	2577433	1681946	6776403	37.144	38.0354	24.8206	2812287	480032	1193	3293512	85.3887	14.5751	0.0362227	43720	50660	0.863008	3	1813	290712	0.623641	0.5	6649404	66.39	12.02	1450.3
	49	2009	1	Tennessee	TN	SERC	Central	-0.7	cold	2009-01-27	21:45:00	2009-01-27	22:17:00	severe weather	winter storm	NA	32	850	NA	9.59	10.13	7.27	9.16	4221811	2337297	2180140	8739380	48.3079	26.7444	24.9462	2693821	458054	2040	3153916	85.4119	14.5233	0.0646815	39220	46680	0.840189	-4.8	1598	247321	0.646124	0.5	6306019	66.39	12.02	1450.3
	50	2014	6	Wisconsin	WI	MRO	East North Central	0	normal	2014-06-27	13:21:00	NA	NA	fuel supply emergency	Coal	NA	NA	NA	NA	14.38	11.31	7.81	10.98	1706907	2012702	2037837	5757447	29.6469	34.9582	35.3948	2631430	345907	5465	2982802	88.2201	11.5967	0.183217	46676	49091	0.950806	1.9	4680	268742	1.74145	1.9	5759432	70.15	14.35	2123.3
	51	2014	1	Wisconsin	WI	MRO	East North Central	-0.5	cold	2014-01-22	00:30:00	2014-01-22	02:45:00	intentional attack	vandalism	NA	135	NA	NA	12.86	10.24	7.16	10.28	2393637	2089309	1959985	6442931	37.1514	32.4279	30.4207	2631430	345907	5465	2982802	88.2201	11.5967	0.183217	46676	49091	0.950806	1.9	4680	268742	1.74145	1.9	5759432	70.15	14.35	2123.3
	52	2005	11	Wisconsin	WI	RFC	East North Central	-0.5	cold	2005-11-12	16:00:00	2005-11-14	18:00:00	severe weather	thunderstorm	NA	3000	10	48000	9.83	7.71	5.39	7.5	1650676	1739443	2008345	5398464	30.5768	32.2211	37.2022	2526303	311844	7145	2845292	88.7889	10.96	0.251117	45266	48090	0.941277	1.5	4656	251054	1.85458	2.1	5546166	70.15	14.35	2123.3
	53	2013	8	Wisconsin	WI	MRO	East North Central	-0.3	normal	2013-08-29	14:57:00	2013-08-29	15:29:00	severe weather	NA	NA	32	15	7000	14.27	11.34	7.92	11.1	1976342	2183235	2131435	6291012	31.4153	34.704	33.8806	2619676	341657	4725	2966058	88.3218	11.5189	0.159302	45811	48396	0.946586	0.4	5022	263089	1.90886	2.1	5743653	70.15	14.35	2123.3
	54	2014	1	Wisconsin	WI	RFC	East North Central	-0.5	cold	2014-01-24	00:00:00	2014-04-09	11:53:00	fuel supply emergency	Coal	NA	108653	NA	NA	12.86	10.24	7.16	10.28	2393637	2089309	1959985	6442931	37.1514	32.4279	30.4207	2631430	345907	5465	2982802	88.2201	11.5967	0.183217	46676	49091	0.950806	1.9	4680	268742	1.74145	1.9	5759432	70.15	14.35	2123.3
	55	2014	4	Wisconsin	WI	MRO	East North Central	-0.2	normal	2014-04-03	14:45:00	2014-04-09	11:53:00	fuel supply emergency	Coal	NA	8468	NA	NA	13.52	10.69	7.38	10.39	1622026	1844599	1864263	5330888	30.4269	34.6021	34.971	2631430	345907	5465	2982802	88.2201	11.5967	0.183217	46676	49091	0.950806	1.9	4680	268742	1.74145	1.9	5759432	70.15	14.35	2123.3
	56	2003	7	Wisconsin	WI	RFC	East North Central	0.1	normal	2003-07-04	06:00:00	2003-07-04	22:00:00	severe weather	thunderstorm	NA	960	150	52000	8.9	7.2	5.05	6.96	2037308	1857203	2294260	6188772	32.9194	30.0092	37.0713	2446109	301434	5704	2753247	88.8445	10.9483	0.207174	43553	45858	0.949736	2.4	4616	238635	1.93433	1.9	5479203	70.15	14.35	2123.3
	57	2014	1	Wisconsin	WI	MRO	East North Central	-0.5	cold	2014-01-29	16:00:00	2014-01-29	16:44:00	intentional attack	vandalism	NA	44	NA	NA	12.86	10.24	7.16	10.28	2393637	2089309	1959985	6442931	37.1514	32.4279	30.4207	2631430	345907	5465	2982802	88.2201	11.5967	0.183217	46676	49091	0.950806	1.9	4680	268742	1.74145	1.9	5759432	70.15	14.35	2123.3
	58	2016	1	Wisconsin	WI	MRO	East North Central	2.2	warm	2016-01-04	05:15:00	2016-01-05	08:00:00	intentional attack	sabotage	NA	1605	0	0	13.77	10.71	7.5	10.79	2167342	2011093	1904765	6083211	35.6283	33.0597	31.3118	2662284	349324	5537	3017146	88.2385	11.578	0.183518	48063	50660	0.948737	1.4	4900	277464	1.76599	1.9	5772917	70.15	14.35	2123.3
	59	2005	9	Wisconsin	WI	RFC	East North Central	0	normal	2005-09-13	18:30:00	2005-09-16	20:00:00	severe weather	storm	NA	4410	600	110000	9.97	7.99	5.57	7.69	1789121	1958936	2218494	5966551	29.9858	32.832	37.1822	2526303	311844	7145	2845292	88.7889	10.96	0.251117	45266	48090	0.941277	1.5	4656	251054	1.85458	2.1	5546166	70.15	14.35	2123.3
	60	2010	8	Wisconsin	WI	MRO	East North Central	-1.2	cold	2010-08-12	15:42:00	2010-08-12	22:10:00	public appeal	NA	NA	388	30	7600	12.95	10.19	7.18	10.17	2315414	2228648	2172944	6717006	34.4709	33.1792	32.3499	2594698	338406	4496	2937600	88.3271	11.5198	0.15305	44296	47287	0.936748	2.2	5026	252013	1.99434	2.1	5690204	70.15	14.35	2123.3
	61	2010	10	Wisconsin	WI	MRO	East North Central	-1.5	cold	2010-10-27	04:00:00	2010-10-27	12:00:00	severe weather	heavy wind	NA	480	NA	63000	12.88	9.9	6.84	9.63	1536357	1850563	1965117	5352037	28.706	34.5768	36.7172	2594698	338406	4496	2937600	88.3271	11.5198	0.15305	44296	47287	0.936748	2.2	5026	252013	1.99434	2.1	5690204	70.15	14.35	2123.3
	62	2003	4	Wisconsin	WI	MRO	East North Central	0	normal	2003-04-28	15:41:00	2003-04-29	12:00:00	intentional attack	vandalism	NA	1219	0	0	8.79	7.15	4.73	6.65	1491193	1504236	2060297	5055727	29.4951	29.7531	40.7517	2446109	301434	5704	2753247	88.8445	10.9483	0.207174	43553	45858	0.949736	2.4	4616	238635	1.93433	1.9	5479203	70.15	14.35	2123.3
	63	2014	1	Wisconsin	WI	MRO	East North Central	-0.5	cold	2014-01-24	15:30:00	2014-01-24	17:00:00	intentional attack	vandalism	NA	90	NA	NA	12.86	10.24	7.16	10.28	2393637	2089309	1959985	6442931	37.1514	32.4279	30.4207	2631430	345907	5465	2982802	88.2201	11.5967	0.183217	46676	49091	0.950806	1.9	4680	268742	1.74145	1.9	5759432	70.15	14.35	2123.3
	64	2014	3	Wisconsin	WI	MRO	East North Central	-0.4	normal	2014-03-04	09:06:00	2014-03-17	09:06:00	fuel supply emergency	Coal	NA	18660	NA	NA	13.09	10.4	7.3	10.26	1935055	2011644	1945608	5892307	32.8404	34.1402	33.0195	2631430	345907	5465	2982802	88.2201	11.5967	0.183217	46676	49091	0.950806	1.9	4680	268742	1.74145	1.9	5759432	70.15	14.35	2123.3
	65	2014	6	Wisconsin	WI	MRO	East North Central	0	normal	2014-06-30	17:55:00	2014-07-01	02:53:00	severe weather	thunderstorm	NA	538	424	120000	14.38	11.31	7.81	10.98	1706907	2012702	2037837	5757447	29.6469	34.9582	35.3948	2631430	345907	5465	2982802	88.2201	11.5967	0.183217	46676	49091	0.950806	1.9	4680	268742	1.74145	1.9	5759432	70.15	14.35	2123.3
	66	2013	8	Wisconsin	WI	MRO	East North Central	-0.3	normal	2013-08-07	07:30:00	2013-08-07	09:14:00	fuel supply emergency	Natural Gas	NA	104	NA	NA	14.27	11.34	7.92	11.1	1976342	2183235	2131435	6291012	31.4153	34.704	33.8806	2619676	341657	4725	2966058	88.3218	11.5189	0.159302	45811	48396	0.946586	0.4	5022	263089	1.90886	2.1	5743653	70.15	14.35	2123.3
	67	2014	1	Wisconsin	WI	MRO	East North Central	-0.5	cold	2014-01-22	13:55:00	2014-01-22	14:55:00	intentional attack	vandalism	NA	60	NA	NA	12.86	10.24	7.16	10.28	2393637	2089309	1959985	6442931	37.1514	32.4279	30.4207	2631430	345907	5465	2982802	88.2201	11.5967	0.183217	46676	49091	0.950806	1.9	4680	268742	1.74145	1.9	5759432	70.15	14.35	2123.3
	68	2013	8	Wisconsin	WI	MRO	East North Central	-0.3	normal	2013-08-07	00:15:00	2013-08-07	21:27:00	severe weather	thunderstorm	NA	1272	220	51160	14.27	11.34	7.92	11.1	1976342	2183235	2131435	6291012	31.4153	34.704	33.8806	2619676	341657	4725	2966058	88.3218	11.5189	0.159302	45811	48396	0.946586	0.4	5022	263089	1.90886	2.1	5743653	70.15	14.35	2123.3
	69	2014	1	Wisconsin	WI	MRO	East North Central	-0.5	cold	2014-01-25	10:00:00	2014-01-25	11:00:00	intentional attack	vandalism	NA	60	NA	NA	12.86	10.24	7.16	10.28	2393637	2089309	1959985	6442931	37.1514	32.4279	30.4207	2631430	345907	5465	2982802	88.2201	11.5967	0.183217	46676	49091	0.950806	1.9	4680	268742	1.74145	1.9	5759432	70.15	14.35	2123.3
	70	2015	3	West Virginia	WV	RFC	Central	0.6	warm	2015-03-22	16:25:00	2015-03-22	16:26:00	intentional attack	vandalism	NA	1	24	NA	9.62	8.71	5.98	8.02	1124689	603337	1094142	2822167	39.852	21.3785	38.7696	861334	141681	11949	1014964	84.8635	13.9592	1.17728	36486	49844	0.732004	0.4	1841	66661	2.76173	0.7	1844128	48.72	15.52	1409.9
	71	2014	6	West Virginia	WV	RFC	Central	0	normal	2014-06-10	21:50:00	2014-06-11	14:30:00	severe weather	thunderstorm	NA	1000	NA	66383	9.57	7.85	5.98	7.65	835700	699274	1042281	2577255	32.426	27.1325	40.4415	862869	140698	12146	1015713	84.952	13.8521	1.19581	36337	49091	0.740197	0.8	1891	67236	2.81248	0.8	1848751	48.72	15.52	1409.9
	72	2012	10	West Virginia	WV	RFC	Central	0.3	normal	2012-10-29	00:00:00	2012-11-09	23:59:00	severe weather	hurricanes	Sandy	17339	NA	208000	10.18	8.7	6.26	8.1	751358	661754	1067754	2481277	30.2811	26.6699	43.0324	865673	138687	12472	1016833	85.1342	13.6391	1.22655	35479	48156	0.736751	-1.6	1968	65859	2.9882	0.8	1856283	48.72	15.52	1409.9
	73	2012	6	West Virginia	WV	RFC	Central	-0.1	normal	2012-06-29	18:24:00	2012-07-06	10:00:00	severe weather	thunderstorm	NA	9576	700	265000	9.92	8.01	6.28	8	810469	685683	910745	2407180	33.6688	28.4849	37.8345	865673	138687	12472	1016833	85.1342	13.6391	1.22655	35479	48156	0.736751	-1.6	1968	65859	2.9882	0.8	1856283	48.72	15.52	1409.9
	74	2011	5	Michigan	MI	RFC	East North Central	-0.4	normal	2011-05-29	18:30:00	2011-05-31	22:00:00	severe weather	NA	NA	3090	250	113000	13.37	10.6	7.39	10.36	2378750	3136896	2664590	8180730	29.0775	38.3449	32.5715	4249136	521322	12961	4783420	88.8305	10.8985	0.270957	39953	47586	0.839596	2.5	8716	394564	2.20902	3.6	9876589	74.57	8.19	2034.1
	75	2005	9	Michigan	MI	ECAR	East North Central	0	normal	2005-09-22	11:00:00	2005-09-26	23:30:00	severe weather	thunderstorm	NA	6510	366	53000	8.58	8.23	5.74	7.54	2953220	3352755	3005415	9311816	31.7148	36.0054	32.2753	4284083	509964	13390	4807438	89.1136	10.6078	0.278527	43081	48090	0.895841	1.3	7957	433012	1.83759	3.7	10051137	74.57	8.19	2034.1
	76	2003	11	Michigan	MI	ECAR	East North Central	0.3	normal	2003-11-12	17:00:00	2003-11-16	18:00:00	severe weather	heavy wind	NA	5820	82	245000	8.24	7.55	4.48	6.52	2476750	2729655	3460495	8667198	28.5761	31.4941	39.9263	4216573	483168	14224	4713966	89.4485	10.2497	0.301742	42768	45858	0.932618	1.7	8288	429436	1.92997	3.8	10041152	74.57	8.19	2034.1
	77	2011	7	Michigan	MI	RFC	East North Central	-0.3	normal	2011-07-21	12:32:00	2011-07-22	06:30:00	public appeal	NA	NA	1078	8881	NA	13.93	10.5	7.67	11.04	4008491	4032132	2805315	10846247	36.9574	37.1754	25.8644	4249136	521322	12961	4783420	88.8305	10.8985	0.270957	39953	47586	0.839596	2.5	8716	394564	2.20902	3.6	9876589	74.57	8.19	2034.1
	78	2016	2	Michigan	MI	RFC	East North Central	2	warm	2016-02-19	22:00:00	2016-02-20	23:13:00	severe weather	NA	NA	1513	NA	145314	14.88	10.59	6.69	10.88	2682579	2964636	2366049	8013690	33.475	36.9946	29.5251	4311008	538677	6191	4855877	88.7792	11.0933	0.127495	43330	50660	0.85531	2.6	8303	430412	1.92908	3.8	9933445	74.57	8.19	2034.1
	79	2007	7	Michigan	MI	RFC	East North Central	-0.4	normal	2007-07-19	15:00:00	2007-07-22	23:30:00	severe weather	storm	NA	4830	NA	60000	10.46	8.76	6.66	8.76	3492883	3669540	2839318	10002112	34.9215	36.6877	28.3872	4298455	518058	13227	4829741	88.9997	10.7264	0.273866	42036	49126	0.855677	-0.9	8589	420411	2.043	3.8	10001284	74.57	8.19	2034.1
	80	2003	8	Michigan	MI	ECAR	East North Central	0.2	normal	2003-08-14	16:09:00	2003-08-16	19:00:00	system operability disruption	NA	NA	3051	11000	2100000	8.7	7.49	5.31	7.18	3434085	3324140	3327539	10086037	34.0479	32.9578	32.9915	4216573	483168	14224	4713966	89.4485	10.2497	0.301742	42768	45858	0.932618	1.7	8288	429436	1.92997	3.8	10041152	74.57	8.19	2034.1
	81	2003	4	Michigan	MI	ECAR	East North Central	0	normal	2003-04-03	19:00:00	2003-04-06	17:00:00	severe weather	winter storm	NA	4200	300	425000	8.19	7.52	4.64	6.52	2318668	2654222	3477639	8450792	27.4373	31.408	41.1516	4216573	483168	14224	4713966	89.4485	10.2497	0.301742	42768	45858	0.932618	1.7	8288	429436	1.92997	3.8	10041152	74.57	8.19	2034.1
	82	2011	5	Michigan	MI	RFC	East North Central	-0.4	normal	2011-05-10	03:25:00	2011-05-11	14:10:00	system operability disruption	NA	NA	2085	585	78213	13.37	10.6	7.39	10.36	2378750	3136896	2664590	8180730	29.0775	38.3449	32.5715	4249136	521322	12961	4783420	88.8305	10.8985	0.270957	39953	47586	0.839596	2.5	8716	394564	2.20902	3.6	9876589	74.57	8.19	2034.1
	83	2010	6	Michigan	MI	RFC	East North Central	-0.4	normal	2010-06-18	20:00:00	2010-06-22	19:30:00	severe weather	NA	NA	5730	NA	150000	12.91	10.29	7.3	10.25	2982067	3176045	2749008	8907617	33.4777	35.6554	30.8613	4245158	520233	12827	4778219	88.8439	10.8876	0.268447	38985	47287	0.824434	5.4	8524	385039	2.2138	3.7	9877369	74.57	8.19	2034.1
	84	2014	4	Michigan	MI	RFC	East North Central	-0.2	normal	2014-04-12	20:00:00	2014-04-15	19:30:00	severe weather	NA	NA	4290	NA	164000	14.59	10.91	7.37	10.84	2355971	2843318	2600083	7799973	30.2049	36.4529	33.3345	4273126	522422	13289	4808839	88.8598	10.8638	0.276345	41695	49091	0.849341	1.4	8205	413188	1.98578	3.7	9916306	74.57	8.19	2034.1
	85	2012	3	Michigan	MI	RFC	East North Central	-0.4	normal	2012-03-02	21:00:00	2012-03-04	17:30:00	severe weather	winter storm	NA	2670	50	140000	13.63	10.7	7.34	10.56	2608727	3016955	2611453	8237896	31.6674	36.6229	31.7005	4250620	521091	13074	4784786	88.8362	10.8906	0.273241	40537	48156	0.841785	1.5	8323	400697	2.07713	3.6	9886879	74.57	8.19	2034.1
	86	2009	4	Michigan	MI	RFC	East North Central	-0.1	normal	2009-04-06	01:00:00	2009-04-08	12:00:00	severe weather	winter storm	NA	3540	75	70793	10.67	8.46	6.54	8.6	2393748	2849257	2201667	7445186	32.1516	38.2698	29.5717	4253786	520551	13065	4787403	88.8537	10.8733	0.272904	37004	46680	0.792716	-7.7	7769	366401	2.12035	3.7	9901591	74.57	8.19	2034.1
	87	2007	12	Michigan	MI	RFC	East North Central	-1.3	cold	2007-12-23	05:30:00	2007-12-25	18:07:00	severe weather	winter storm	NA	3637	50	134288	10.03	8.64	6.01	8.38	3223427	3191482	2586269	9001598	35.8095	35.4546	28.7312	4298455	518058	13227	4829741	88.9997	10.7264	0.273866	42036	49126	0.855677	-0.9	8589	420411	2.043	3.8	10001284	74.57	8.19	2034.1
	88	2015	11	Michigan	MI	RFC	East North Central	2.2	warm	2015-11-21	20:30:00	2015-11-23	01:00:00	severe weather	NA	NA	1710	NA	60000	14.68	10.55	6.92	10.72	2424980	2961865	2392081	7779271	31.1723	38.0738	30.7494	4282858	532858	6041	4821758	88.8236	11.0511	0.125286	42226	49844	0.847163	1.3	7532	422454	1.78292	3.6	9922576	74.57	8.19	2034.1
	89	2007	7	Michigan	MI	RFC	East North Central	-0.4	normal	2007-07-05	19:00:00	2007-07-08	19:00:00	severe weather	storm	NA	4320	NA	69000	10.46	8.76	6.66	8.76	3492883	3669540	2839318	10002112	34.9215	36.6877	28.3872	4298455	518058	13227	4829741	88.9997	10.7264	0.273866	42036	49126	0.855677	-0.9	8589	420411	2.043	3.8	10001284	74.57	8.19	2034.1
	90	2009	10	Michigan	MI	RFC	East North Central	0.9	warm	2009-10-07	05:45:00	2009-10-09	23:00:00	severe weather	storm	NA	3915	NA	75000	12.32	9.01	6.81	9.32	2415296	3167098	2503599	8086396	29.8686	39.1658	30.9606	4253786	520551	13065	4787403	88.8537	10.8733	0.272904	37004	46680	0.792716	-7.7	7769	366401	2.12035	3.7	9901591	74.57	8.19	2034.1
	91	2005	6	Michigan	MI	ECAR	East North Central	0.2	normal	2005-06-05	14:00:00	2005-06-07	18:00:00	severe weather	thunderstorm	NA	3120	55	105000	8.73	7.79	5.61	7.47	3332574	3782662	2919573	10034838	33.21	37.6953	29.0944	4284083	509964	13390	4807438	89.1136	10.6078	0.278527	43081	48090	0.895841	1.3	7957	433012	1.83759	3.7	10051137	74.57	8.19	2034.1
	92	2009	6	Michigan	MI	RFC	East North Central	0.4	normal	2009-06-25	15:30:00	2009-06-28	20:00:00	severe weather	wind/rain	NA	4590	NA	118000	12.42	9.65	7.45	9.89	2535829	3275140	2306472	8117814	31.2378	40.3451	28.4125	4253786	520551	13065	4787403	88.8537	10.8733	0.272904	37004	46680	0.792716	-7.7	7769	366401	2.12035	3.7	9901591	74.57	8.19	2034.1
	93	2005	6	Michigan	MI	ECAR	East North Central	0.2	normal	2005-06-05	14:00:00	2005-06-10	19:30:00	severe weather	thunderstorm	NA	7530	1826	201580	8.73	7.79	5.61	7.47	3332574	3782662	2919573	10034838	33.21	37.6953	29.0944	4284083	509964	13390	4807438	89.1136	10.6078	0.278527	43081	48090	0.895841	1.3	7957	433012	1.83759	3.7	10051137	74.57	8.19	2034.1
	94	2013	11	Michigan	MI	RFC	East North Central	-0.3	normal	2013-11-17	07:00:00	2013-11-20	18:54:00	severe weather	snow/ice storm	NA	5034	NA	325325	14.59	10.88	7.32	10.93	2605678	2930934	2596980	8134221	32.0335	36.0321	31.9266	4265264	520327	13419	4799011	88.878	10.8424	0.27962	41117	48396	0.849595	1.4	8250	406985	2.0271	3.6	9900506	74.57	8.19	2034.1
	95	2005	11	Michigan	MI	ECAR	East North Central	-0.5	cold	2005-11-06	07:30:00	2005-11-11	23:30:00	severe weather	thunderstorm	NA	8160	212	118000	8.21	8.07	5.39	7.22	2433426	3148416	2795999	8378192	29.0448	37.5787	33.3723	4284083	509964	13390	4807438	89.1136	10.6078	0.278527	43081	48090	0.895841	1.3	7957	433012	1.83759	3.7	10051137	74.57	8.19	2034.1
	96	2003	7	Michigan	MI	ECAR	East North Central	0.1	normal	2003-07-04	09:00:00	2003-07-06	16:00:00	severe weather	thunderstorm	NA	3300	82	131000	8.71	7.51	4.87	7.01	3424846	3321796	3513348	10260246	33.3798	32.3754	34.2423	4216573	483168	14224	4713966	89.4485	10.2497	0.301742	42768	45858	0.932618	1.7	8288	429436	1.92997	3.8	10041152	74.57	8.19	2034.1
	97	2011	2	Michigan	MI	RFC	East North Central	-1	cold	2011-02-20	16:00:00	2011-02-23	16:00:00	severe weather	winter storm	NA	4320	262	160000	12.64	10.2	7.19	10.21	2808904	3023998	2256482	8089925	34.721	37.3798	27.8925	4249136	521322	12961	4783420	88.8305	10.8985	0.270957	39953	47586	0.839596	2.5	8716	394564	2.20902	3.6	9876589	74.57	8.19	2034.1
	98	2011	1	Michigan	MI	RFC	East North Central	-1.3	cold	2011-01-26	09:33:00	2011-01-27	15:03:00	intentional attack	vandalism	NA	1770	0	0	12.26	9.61	7.04	9.9	3360844	3281973	2449065	9092427	36.9631	36.0957	26.9352	4249136	521322	12961	4783420	88.8305	10.8985	0.270957	39953	47586	0.839596	2.5	8716	394564	2.20902	3.6	9876589	74.57	8.19	2034.1
	99	2013	12	Michigan	MI	RFC	East North Central	-0.3	normal	2013-12-22	03:28:00	2013-12-28	23:45:00	severe weather	snow/ice	NA	9857	NA	50000	14.2	10.72	7.5	11.09	3269201	3196460	2497811	8964092	36.47	35.6585	27.8646	4265264	520327	13419	4799011	88.878	10.8424	0.27962	41117	48396	0.849595	1.4	8250	406985	2.0271	3.6	9900506	74.57	8.19	2034.1
	100	2012	10	Michigan	MI	RFC	East North Central	0.3	normal	2012-10-30	02:00:00	2012-11-01	22:00:00	severe weather	thunderstorm	NA	4080	NA	133777	14.22	10.9	7.46	10.68	2241926	3295023	2700211	8237593	27.2158	39.9998	32.7791	4250620	521091	13074	4784786	88.8362	10.8906	0.273241	40537	48156	0.841785	1.5	8323	400697	2.07713	3.6	9886879	74.57	8.19	2034.1
	101	2009	4	Michigan	MI	RFC	East North Central	-0.1	normal	2009-04-25	14:30:00	2009-04-29	13:00:00	severe weather	wind/rain	NA	5670	NA	125000	10.67	8.46	6.54	8.6	2393748	2849257	2201667	7445186	32.1516	38.2698	29.5717	4253786	520551	13065	4787403	88.8537	10.8733	0.272904	37004	46680	0.792716	-7.7	7769	366401	2.12035	3.7	9901591	74.57	8.19	2034.1
	102	2004	5	Michigan	MI	ECAR	East North Central	0.2	normal	2004-05-21	13:00:00	2004-05-25	12:00:00	severe weather	thunderstorm	NA	5700	200	248209	8.19	7.54	4.5	6.62	2412598	3182069	3168910	8763874	27.5289	36.3089	36.1588	4248920	504754	14322	4767997	89.1133	10.5863	0.300378	42525	47037	0.904076	-0.6	8431	427602	1.97169	3.7	10055315	74.57	8.19	2034.1
	103	2015	8	Michigan	MI	RFC	East North Central	1.4	warm	2015-08-02	17:45:00	2015-08-04	03:00:00	severe weather	NA	NA	1995	NA	162000	15.43	10.94	7.46	11.51	3222972	3488329	2617193	9328886	34.5483	37.3928	28.0547	4282858	532858	6041	4821758	88.8236	11.0511	0.125286	42226	49844	0.847163	1.3	7532	422454	1.78292	3.6	9922576	74.57	8.19	2034.1
	104	2016	7	Michigan	MI	RFC	East North Central	-0.3	normal	2016-07-08	19:00:00	2016-07-09	00:00:00	severe weather	NA	NA	300	NA	160895	NA	NA	NA	NA	NA	NA	NA	NA	NA	NA	NA	4311008	538677	6191	4855877	88.7792	11.0933	0.127495	43330	50660	0.85531	2.6	8303	430412	1.92908	3.8	9933445	74.57	8.19	2034.1
	105	2008	12	Michigan	MI	RFC	East North Central	-0.7	cold	2008-12-28	04:45:00	2008-12-31	18:00:00	severe weather	heavy wind	NA	5115	NA	210517	10.67	8.97	6.73	9.01	3362572	3220934	2411444	8995326	37.3813	35.8068	26.8077	4290313	518776	12776	4821866	88.9762	10.7588	0.26496	40097	48401	0.828433	-4.6	8332	398843	2.08904	3.7	9946889	74.57	8.19	2034.1
	106	2012	7	Michigan	MI	RFC	East North Central	0.1	normal	2012-07-05	00:00:00	2012-07-06	20:30:00	severe weather	thunderstorm	NA	2670	NA	111000	15.06	11.58	8.4	12.15	4366986	3838309	2796506	11002234	39.6918	34.8866	25.4176	4250620	521091	13074	4784786	88.8362	10.8906	0.273241	40537	48156	0.841785	1.5	8323	400697	2.07713	3.6	9886879	74.57	8.19	2034.1
	107	2008	12	Michigan	MI	RFC	East North Central	-0.7	cold	2008-12-27	16:00:00	2009-01-01	23:30:00	severe weather	heavy wind	NA	7650	NA	247847	10.67	8.97	6.73	9.01	3362572	3220934	2411444	8995326	37.3813	35.8068	26.8077	4290313	518776	12776	4821866	88.9762	10.7588	0.26496	40097	48401	0.828433	-4.6	8332	398843	2.08904	3.7	9946889	74.57	8.19	2034.1
	108	2015	6	Michigan	MI	RFC	East North Central	1	warm	2015-06-27	17:00:00	2015-06-30	17:18:00	severe weather	NA	NA	4338	NA	68000	14.7	10.88	7.42	10.95	2535214	3311943	2634250	8481747	29.8902	39.0479	31.0579	4282858	532858	6041	4821758	88.8236	11.0511	0.125286	42226	49844	0.847163	1.3	7532	422454	1.78292	3.6	9922576	74.57	8.19	2034.1
	109	2003	9	Michigan	MI	RFC	East North Central	0.2	normal	2003-09-07	05:19:00	2003-09-07	18:00:00	equipment failure	transmission interruption	NA	761	310	NA	8.54	7.38	4.73	6.74	2757722	2970318	3432475	9160788	30.1035	32.4243	37.4692	4216573	483168	14224	4713966	89.4485	10.2497	0.301742	42768	45858	0.932618	1.7	8288	429436	1.92997	3.8	10041152	74.57	8.19	2034.1
	110	2013	11	Michigan	MI	RFC	East North Central	-0.3	normal	2013-11-17	16:45:00	2013-11-21	16:45:00	severe weather	thunderstorm	NA	5760	NA	50000	14.59	10.88	7.32	10.93	2605678	2930934	2596980	8134221	32.0335	36.0321	31.9266	4265264	520327	13419	4799011	88.878	10.8424	0.27962	41117	48396	0.849595	1.4	8250	406985	2.0271	3.6	9900506	74.57	8.19	2034.1
	111	2010	10	Michigan	MI	RFC	East North Central	-1.5	cold	2010-10-27	08:00:00	2010-10-29	07:00:00	severe weather	heavy wind	NA	2820	240	285000	12.62	9.75	6.77	9.54	2181448	3166503	2659883	8008227	27.2401	39.5406	33.2144	4245158	520233	12827	4778219	88.8439	10.8876	0.268447	38985	47287	0.824434	5.4	8524	385039	2.2138	3.7	9877369	74.57	8.19	2034.1
	112	2008	1	Michigan	MI	RFC	East North Central	-1.4	cold	2008-01-29	22:00:00	2008-02-01	18:30:00	severe weather	winter storm	NA	4110	NA	86915	10.25	8.59	6.35	8.51	3357349	3110518	2838491	9306895	36.0738	33.4217	30.4988	4290313	518776	12776	4821866	88.9762	10.7588	0.26496	40097	48401	0.828433	-4.6	8332	398843	2.08904	3.7	9946889	74.57	8.19	2034.1
	113	2004	10	Michigan	MI	ECAR	East North Central	0.7	warm	2004-10-30	10:00:00	2004-11-01	18:00:00	severe weather	heavy wind	NA	3360	60	122000	8.14	7.83	5.1	6.96	2359085	3179274	3016725	8555330	27.5744	37.1613	35.2614	4248920	504754	14322	4767997	89.1133	10.5863	0.300378	42525	47037	0.904076	-0.6	8431	427602	1.97169	3.7	10055315	74.57	8.19	2034.1
	114	2009	12	Michigan	MI	RFC	East North Central	1.3	warm	2009-12-10	17:45:00	2009-12-12	20:00:00	severe weather	NA	NA	3015	NA	65562	11.44	9.43	7.48	9.64	3180299	3227447	2362449	8770574	36.261	36.7986	26.9361	4253786	520551	13065	4787403	88.8537	10.8733	0.272904	37004	46680	0.792716	-7.7	7769	366401	2.12035	3.7	9901591	74.57	8.19	2034.1
	115	2015	9	Michigan	MI	RFC	East North Central	1.7	warm	2015-09-03	02:33:00	2015-09-03	06:25:00	severe weather	NA	NA	232	NA	50114	14.56	10.42	7.07	10.81	2840358	3318307	2499854	8658859	32.8029	38.3227	28.8705	4282858	532858	6041	4821758	88.8236	11.0511	0.125286	42226	49844	0.847163	1.3	7532	422454	1.78292	3.6	9922576	74.57	8.19	2034.1
	116	2011	4	Michigan	MI	RFC	East North Central	-0.5	cold	2011-04-21	19:00:00	2011-04-29	19:05:00	intentional attack	vandalism	NA	11525	NA	NA	12.69	10.09	7.08	9.95	2454925	2916866	2485816	7858010	31.2411	37.1197	31.6342	4249136	521322	12961	4783420	88.8305	10.8985	0.270957	39953	47586	0.839596	2.5	8716	394564	2.20902	3.6	9876589	74.57	8.19	2034.1
	117	2006	2	Michigan	MI	RFC	East North Central	-0.6	cold	2006-02-16	12:00:00	2006-02-20	23:00:00	severe weather	winter storm	NA	6420	100	252089	9.21	8.2	5.61	7.62	2622622	2975126	2929955	8528059	30.7529	34.8863	34.3566	4299273	514049	13317	4826640	89.0738	10.6502	0.275906	42429	48909	0.867509	-1.5	8403	425821	1.97336	3.8	10036081	74.57	8.19	2034.1
	118	2003	5	Michigan	MI	RFC	East North Central	-0.2	normal	2003-05-15	14:00:00	2003-06-16	14:00:00	severe weather	flooding	NA	46080	240	2	8.23	7.45	4.95	6.67	2244807	2789455	3273564	8308074	27.0196	33.5752	39.4022	4216573	483168	14224	4713966	89.4485	10.2497	0.301742	42768	45858	0.932618	1.7	8288	429436	1.92997	3.8	10041152	74.57	8.19	2034.1
	119	2009	8	Michigan	MI	RFC	East North Central	0.5	warm	2009-08-07	23:00:00	2009-08-11	22:00:00	severe weather	wind/rain	NA	5700	NA	137000	12.46	9.64	7.66	10.09	3102790	3444972	2396819	8944946	34.6876	38.5131	26.7952	4253786	520551	13065	4787403	88.8537	10.8733	0.272904	37004	46680	0.792716	-7.7	7769	366401	2.12035	3.7	9901591	74.57	8.19	2034.1
	120	2010	8	Michigan	MI	RFC	East North Central	-1.2	cold	2010-08-19	18:00:00	2010-08-23	15:30:00	severe weather	NA	NA	5610	340	80000	13.55	9.81	7.47	10.59	3865045	3698530	2747670	10311612	37.4825	35.8676	26.6464	4245158	520233	12827	4778219	88.8439	10.8876	0.268447	38985	47287	0.824434	5.4	8524	385039	2.2138	3.7	9877369	74.57	8.19	2034.1
	121	2009	3	Michigan	MI	RFC	East North Central	-0.4	normal	2009-03-03	06:48:00	2009-04-26	18:05:00	equipment failure	transformer outage	NA	78377	378	NA	10.66	8.78	6.63	8.84	2825441	3019167	2251830	8096999	34.8949	37.2875	27.8107	4253786	520551	13065	4787403	88.8537	10.8733	0.272904	37004	46680	0.792716	-7.7	7769	366401	2.12035	3.7	9901591	74.57	8.19	2034.1
	122	2008	6	Michigan	MI	RFC	East North Central	-0.5	cold	2008-06-26	17:00:00	2008-06-26	21:30:00	severe weather	thunderstorm	NA	270	NA	53000	11.06	9.39	6.92	9.14	2846403	3604017	2877158	9327963	30.5147	38.6367	30.8444	4290313	518776	12776	4821866	88.9762	10.7588	0.26496	40097	48401	0.828433	-4.6	8332	398843	2.08904	3.7	9946889	74.57	8.19	2034.1
	123	2012	3	Michigan	MI	RFC	East North Central	-0.4	normal	2012-03-02	21:00:00	2012-03-05	16:30:00	severe weather	winter storm	NA	4050	371	130000	13.63	10.7	7.34	10.56	2608727	3016955	2611453	8237896	31.6674	36.6229	31.7005	4250620	521091	13074	4784786	88.8362	10.8906	0.273241	40537	48156	0.841785	1.5	8323	400697	2.07713	3.6	9886879	74.57	8.19	2034.1
	124	2011	7	Michigan	MI	RFC	East North Central	-0.3	normal	2011-07-02	20:15:00	2011-07-06	22:00:00	severe weather	NA	NA	5865	NA	182000	13.93	10.5	7.67	11.04	4008491	4032132	2805315	10846247	36.9574	37.1754	25.8644	4249136	521322	12961	4783420	88.8305	10.8985	0.270957	39953	47586	0.839596	2.5	8716	394564	2.20902	3.6	9876589	74.57	8.19	2034.1
	125	2012	3	Michigan	MI	RFC	East North Central	-0.4	normal	2012-03-29	12:01:00	2012-03-29	12:02:00	islanding	NA	NA	1	NA	0	13.63	10.7	7.34	10.56	2608727	3016955	2611453	8237896	31.6674	36.6229	31.7005	4250620	521091	13074	4784786	88.8362	10.8906	0.273241	40537	48156	0.841785	1.5	8323	400697	2.07713	3.6	9886879	74.57	8.19	2034.1
	126	2014	4	Michigan	MI	RFC	East North Central	-0.2	normal	2014-04-12	18:15:00	2014-04-14	09:00:00	severe weather	thunderstorm	NA	2325	NA	50000	14.59	10.91	7.37	10.84	2355971	2843318	2600083	7799973	30.2049	36.4529	33.3345	4273126	522422	13289	4808839	88.8598	10.8638	0.276345	41695	49091	0.849341	1.4	8205	413188	1.98578	3.7	9916306	74.57	8.19	2034.1
	127	2010	12	Michigan	MI	RFC	East North Central	-1.4	cold	2010-12-12	16:30:00	2010-12-15	14:00:00	severe weather	NA	NA	4170	210	60175	12.05	9.59	6.8	9.54	3199537	2826659	2973217	8999885	35.5509	31.4077	33.0362	4245158	520233	12827	4778219	88.8439	10.8876	0.268447	38985	47287	0.824434	5.4	8524	385039	2.2138	3.7	9877369	74.57	8.19	2034.1
	128	2013	1	Michigan	MI	RFC	East North Central	-0.4	normal	2013-01-20	03:30:00	2013-01-23	06:15:00	severe weather	NA	NA	4485	NA	146500	13.65	10.45	7.39	10.79	3350217	3142671	2493001	8986322	37.2813	34.9717	27.7422	4265264	520327	13419	4799011	88.878	10.8424	0.27962	41117	48396	0.849595	1.4	8250	406985	2.0271	3.6	9900506	74.57	8.19	2034.1
	129	2003	8	Michigan	MI	ECAR	East North Central	0.2	normal	2003-08-14	16:09:00	2003-08-16	13:03:00	system operability disruption	NA	NA	2694	1007	101000	8.7	7.49	5.31	7.18	3434085	3324140	3327539	10086037	34.0479	32.9578	32.9915	4216573	483168	14224	4713966	89.4485	10.2497	0.301742	42768	45858	0.932618	1.7	8288	429436	1.92997	3.8	10041152	74.57	8.19	2034.1
	130	2007	9	Michigan	MI	RFC	East North Central	-0.9	cold	2007-09-24	13:38:00	2007-09-24	16:26:00	equipment failure	generator trip	NA	168	320	NA	10.1	8.27	6.34	8.19	2758717	3272422	2986352	9017849	30.5917	36.2883	33.116	4298455	518058	13227	4829741	88.9997	10.7264	0.273866	42036	49126	0.855677	-0.9	8589	420411	2.043	3.8	10001284	74.57	8.19	2034.1
	131	2008	7	Michigan	MI	RFC	East North Central	-0.4	normal	2008-07-02	15:00:00	2008-07-06	12:00:00	severe weather	NA	NA	5580	125	239663	11.57	9.86	7.38	9.8	3597866	3606053	2729418	9933745	36.2186	36.301	27.4762	4290313	518776	12776	4821866	88.9762	10.7588	0.26496	40097	48401	0.828433	-4.6	8332	398843	2.08904	3.7	9946889	74.57	8.19	2034.1
	132	2008	12	Michigan	MI	RFC	East North Central	-0.7	cold	2008-12-28	11:45:00	2008-12-28	23:30:00	severe weather	heavy wind	NA	705	NA	230000	10.67	8.97	6.73	9.01	3362572	3220934	2411444	8995326	37.3813	35.8068	26.8077	4290313	518776	12776	4821866	88.9762	10.7588	0.26496	40097	48401	0.828433	-4.6	8332	398843	2.08904	3.7	9946889	74.57	8.19	2034.1
	133	2008	6	Michigan	MI	RFC	East North Central	-0.5	cold	2008-06-08	18:00:00	2008-06-16	23:30:00	severe weather	storm	NA	11850	500	150000	11.06	9.39	6.92	9.14	2846403	3604017	2877158	9327963	30.5147	38.6367	30.8444	4290313	518776	12776	4821866	88.9762	10.7588	0.26496	40097	48401	0.828433	-4.6	8332	398843	2.08904	3.7	9946889	74.57	8.19	2034.1
	134	2012	4	Michigan	MI	RFC	East North Central	-0.4	normal	2012-04-16	15:46:00	2012-04-19	02:00:00	severe weather	heavy wind	NA	3494	218	111393	13.69	10.52	7.16	10.27	2190003	2891427	2642415	7724563	28.3512	37.4316	34.208	4250620	521091	13074	4784786	88.8362	10.8906	0.273241	40537	48156	0.841785	1.5	8323	400697	2.07713	3.6	9886879	74.57	8.19	2034.1
	135	2004	5	Michigan	MI	ECAR	East North Central	0.2	normal	2004-05-21	16:00:00	2004-05-24	20:00:00	severe weather	thunderstorm	NA	4560	630	250000	8.19	7.54	4.5	6.62	2412598	3182069	3168910	8763874	27.5289	36.3089	36.1588	4248920	504754	14322	4767997	89.1133	10.5863	0.300378	42525	47037	0.904076	-0.6	8431	427602	1.97169	3.7	10055315	74.57	8.19	2034.1
	136	2014	6	Michigan	MI	RFC	East North Central	0	normal	2014-06-18	17:00:00	2014-06-20	15:00:00	severe weather	thunderstorm	NA	2760	NA	138802	14.96	11.25	7.98	11.42	2838947	3350469	2760767	8950183	31.7194	37.4346	30.8459	4273126	522422	13289	4808839	88.8598	10.8638	0.276345	41695	49091	0.849341	1.4	8205	413188	1.98578	3.7	9916306	74.57	8.19	2034.1
	137	2013	9	Michigan	MI	RFC	East North Central	-0.2	normal	2013-09-11	16:00:00	2013-09-15	16:00:00	severe weather	thunderstorm	NA	5760	400	75000	14.98	10.97	7.43	11.05	2492462	3132022	2642249	8267271	30.1485	37.8846	31.9604	4265264	520327	13419	4799011	88.878	10.8424	0.27962	41117	48396	0.849595	1.4	8250	406985	2.0271	3.6	9900506	74.57	8.19	2034.1
	138	2008	6	Michigan	MI	RFC	East North Central	-0.5	cold	2008-06-06	15:18:00	2008-06-12	20:00:00	severe weather	thunderstorm	NA	8922	100	358000	11.06	9.39	6.92	9.14	2846403	3604017	2877158	9327963	30.5147	38.6367	30.8444	4290313	518776	12776	4821866	88.9762	10.7588	0.26496	40097	48401	0.828433	-4.6	8332	398843	2.08904	3.7	9946889	74.57	8.19	2034.1
	139	2010	7	Michigan	MI	RFC	East North Central	-0.9	cold	2010-07-15	19:00:00	2010-07-19	23:30:00	severe weather	NA	NA	6030	540	127534	12.93	9.95	7.62	10.51	3989490	3770482	2608063	10368366	38.4775	36.3652	25.154	4245158	520233	12827	4778219	88.8439	10.8876	0.268447	38985	47287	0.824434	5.4	8524	385039	2.2138	3.7	9877369	74.57	8.19	2034.1
	140	2004	5	Michigan	MI	ECAR	East North Central	0.2	normal	2004-05-21	11:00:00	2004-05-26	21:00:00	severe weather	thunderstorm	NA	7800	303	122600	8.19	7.54	4.5	6.62	2412598	3182069	3168910	8763874	27.5289	36.3089	36.1588	4248920	504754	14322	4767997	89.1133	10.5863	0.300378	42525	47037	0.904076	-0.6	8431	427602	1.97169	3.7	10055315	74.57	8.19	2034.1
	141	2013	12	Michigan	MI	RFC	East North Central	-0.3	normal	2013-12-22	06:30:00	2013-12-25	05:12:00	severe weather	snow/ice	NA	4242	350	140735	14.2	10.72	7.5	11.09	3269201	3196460	2497811	8964092	36.47	35.6585	27.8646	4265264	520327	13419	4799011	88.878	10.8424	0.27962	41117	48396	0.849595	1.4	8250	406985	2.0271	3.6	9900506	74.57	8.19	2034.1
	142	2007	5	Michigan	MI	RFC	East North Central	-0.2	normal	2007-05-15	15:00:00	2007-05-17	19:00:00	severe weather	thunderstorm	NA	3120	500	66000	10.12	9.07	6.37	8.46	2455135	3217165	2875783	8548464	28.7202	37.6344	33.6409	4298455	518058	13227	4829741	88.9997	10.7264	0.273866	42036	49126	0.855677	-0.9	8589	420411	2.043	3.8	10001284	74.57	8.19	2034.1
	143	2003	11	Michigan	MI	ECAR	East North Central	0.3	normal	2003-11-12	18:00:00	2003-11-16	17:00:00	severe weather	heavy wind	NA	5700	75	160000	8.24	7.55	4.48	6.52	2476750	2729655	3460495	8667198	28.5761	31.4941	39.9263	4216573	483168	14224	4713966	89.4485	10.2497	0.301742	42768	45858	0.932618	1.7	8288	429436	1.92997	3.8	10041152	74.57	8.19	2034.1
	144	2013	7	Michigan	MI	RFC	East North Central	-0.3	normal	2013-07-19	18:00:00	2013-07-20	09:00:00	severe weather	thunderstorm	NA	900	NA	156627	15.06	11.45	8.25	11.95	3662429	3499103	2614616	9776717	37.4607	35.7902	26.7433	4265264	520327	13419	4799011	88.878	10.8424	0.27962	41117	48396	0.849595	1.4	8250	406985	2.0271	3.6	9900506	74.57	8.19	2034.1
	145	2011	12	Michigan	MI	RFC	East North Central	-0.9	cold	2011-12-06	17:38:00	2011-12-07	11:04:00	intentional attack	vandalism	NA	1046	0	0	13.32	10.19	7.32	10.5	3208353	3060526	2558523	8828035	36.3428	34.6683	28.9818	4249136	521322	12961	4783420	88.8305	10.8985	0.270957	39953	47586	0.839596	2.5	8716	394564	2.20902	3.6	9876589	74.57	8.19	2034.1
	146	2005	6	Michigan	MI	ECAR	East North Central	0.2	normal	2005-06-29	16:30:00	2005-07-04	23:30:00	severe weather	thunderstorm	NA	7620	1000	114711	8.73	7.79	5.61	7.47	3332574	3782662	2919573	10034838	33.21	37.6953	29.0944	4284083	509964	13390	4807438	89.1136	10.6078	0.278527	43081	48090	0.895841	1.3	7957	433012	1.83759	3.7	10051137	74.57	8.19	2034.1
	147	2013	4	Michigan	MI	RFC	East North Central	-0.2	normal	2013-04-18	15:00:00	2013-04-21	03:30:00	severe weather	heavy wind	NA	3630	NA	99188	14.37	10.84	7.54	10.84	2408335	2838310	2576170	7823228	30.7844	36.2805	32.9298	4265264	520327	13419	4799011	88.878	10.8424	0.27962	41117	48396	0.849595	1.4	8250	406985	2.0271	3.6	9900506	74.57	8.19	2034.1
	148	2011	7	Michigan	MI	RFC	East North Central	-0.3	normal	2011-07-11	11:15:00	2011-07-12	08:15:00	severe weather	NA	NA	1260	NA	85000	13.93	10.5	7.67	11.04	4008491	4032132	2805315	10846247	36.9574	37.1754	25.8644	4249136	521322	12961	4783420	88.8305	10.8985	0.270957	39953	47586	0.839596	2.5	8716	394564	2.20902	3.6	9876589	74.57	8.19	2034.1
	149	2004	10	Michigan	MI	ECAR	East North Central	0.7	warm	2004-10-30	12:30:00	2004-11-03	13:50:00	severe weather	heavy wind	NA	5840	700	159870	8.14	7.83	5.1	6.96	2359085	3179274	3016725	8555330	27.5744	37.1613	35.2614	4248920	504754	14322	4767997	89.1133	10.5863	0.300378	42525	47037	0.904076	-0.6	8431	427602	1.97169	3.7	10055315	74.57	8.19	2034.1
	150	2007	8	Michigan	MI	RFC	East North Central	-0.6	cold	2007-08-24	18:00:00	2007-08-28	18:30:00	severe weather	storm	NA	5790	NA	75000	10.69	8.93	6.81	9.03	4036726	3834726	2836664	10708773	37.6955	35.8092	26.4892	4298455	518058	13227	4829741	88.9997	10.7264	0.273866	42036	49126	0.855677	-0.9	8589	420411	2.043	3.8	10001284	74.57	8.19	2034.1
	151	2015	8	Michigan	MI	RFC	East North Central	1.4	warm	2015-08-03	01:00:00	2015-08-05	00:00:00	severe weather	NA	NA	2820	NA	72520	15.43	10.94	7.46	11.51	3222972	3488329	2617193	9328886	34.5483	37.3928	28.0547	4282858	532858	6041	4821758	88.8236	11.0511	0.125286	42226	49844	0.847163	1.3	7532	422454	1.78292	3.6	9922576	74.57	8.19	2034.1
	152	2010	6	Michigan	MI	RFC	East North Central	-0.4	normal	2010-06-18	19:00:00	2010-06-19	05:00:00	severe weather	thunderstorm	NA	600	NA	100000	12.91	10.29	7.3	10.25	2982067	3176045	2749008	8907617	33.4777	35.6554	30.8613	4245158	520233	12827	4778219	88.8439	10.8876	0.268447	38985	47287	0.824434	5.4	8524	385039	2.2138	3.7	9877369	74.57	8.19	2034.1
	153	2009	6	Michigan	MI	RFC	East North Central	0.4	normal	2009-06-19	00:01:00	2009-06-21	23:00:00	severe weather	storm	NA	4259	75	99000	12.42	9.65	7.45	9.89	2535829	3275140	2306472	8117814	31.2378	40.3451	28.4125	4253786	520551	13065	4787403	88.8537	10.8733	0.272904	37004	46680	0.792716	-7.7	7769	366401	2.12035	3.7	9901591	74.57	8.19	2034.1
	154	2005	11	Michigan	MI	ECAR	East North Central	-0.5	cold	2005-11-12	23:00:00	2005-11-14	23:59:00	severe weather	thunderstorm	NA	2939	408	272355	8.21	8.07	5.39	7.22	2433426	3148416	2795999	8378192	29.0448	37.5787	33.3723	4284083	509964	13390	4807438	89.1136	10.6078	0.278527	43081	48090	0.895841	1.3	7957	433012	1.83759	3.7	10051137	74.57	8.19	2034.1
	155	2006	7	Michigan	MI	RFC	East North Central	0.1	normal	2006-07-16	14:00:00	2006-07-21	12:00:00	severe weather	thunderstorm	NA	7080	150	315000	10.25	8.72	6.41	8.65	3958571	3719418	2961038	10639207	37.2074	34.9595	27.8314	4299273	514049	13317	4826640	89.0738	10.6502	0.275906	42429	48909	0.867509	-1.5	8403	425821	1.97336	3.8	10036081	74.57	8.19	2034.1
	156	2002	3	Michigan	MI	ECAR	East North Central	0.1	normal	2002-03-09	00:00:00	2002-03-11	12:00:00	severe weather	NA	NA	3600	190	190000	8.04	7.98	4.91	6.98	2649011	2782173	2834428	8355044	31.7055	33.2993	33.9248	4188117	471509	13442	4682478	89.4423	10.0696	0.28707	42054	45097	0.932523	2.6	8392	421199	1.99241	3.6	10015710	74.57	8.19	2034.1
	157	2009	8	Michigan	MI	RFC	East North Central	0.5	warm	2009-08-09	19:31:00	2009-08-10	21:59:00	severe weather	thunderstorm	NA	1588	NA	58156	12.46	9.64	7.66	10.09	3102790	3444972	2396819	8944946	34.6876	38.5131	26.7952	4253786	520551	13065	4787403	88.8537	10.8733	0.272904	37004	46680	0.792716	-7.7	7769	366401	2.12035	3.7	9901591	74.57	8.19	2034.1
	158	2010	7	Michigan	MI	RFC	East North Central	-0.9	cold	2010-07-23	19:30:00	2010-07-26	18:30:00	severe weather	NA	NA	4260	400	82000	12.93	9.95	7.62	10.51	3989490	3770482	2608063	10368366	38.4775	36.3652	25.154	4245158	520233	12827	4778219	88.8439	10.8876	0.268447	38985	47287	0.824434	5.4	8524	385039	2.2138	3.7	9877369	74.57	8.19	2034.1
	159	2015	12	Michigan	MI	RFC	East North Central	2.3	warm	2015-12-24	03:00:00	2015-12-26	00:00:00	severe weather	NA	NA	2700	NA	168000	14.58	10.38	6.94	10.83	2886743	3129839	2414614	8431533	34.2375	37.1206	28.6379	4282858	532858	6041	4821758	88.8236	11.0511	0.125286	42226	49844	0.847163	1.3	7532	422454	1.78292	3.6	9922576	74.57	8.19	2034.1
	160	2011	5	Michigan	MI	RFC	East North Central	-0.4	normal	2011-05-04	12:20:00	2011-05-04	15:40:00	intentional attack	vandalism	NA	200	0	0	13.37	10.6	7.39	10.36	2378750	3136896	2664590	8180730	29.0775	38.3449	32.5715	4249136	521322	12961	4783420	88.8305	10.8985	0.270957	39953	47586	0.839596	2.5	8716	394564	2.20902	3.6	9876589	74.57	8.19	2034.1
	161	2011	7	Michigan	MI	RFC	East North Central	-0.3	normal	2011-07-18	17:00:00	2011-07-24	13:30:00	severe weather	NA	NA	8430	NA	197166	13.93	10.5	7.67	11.04	4008491	4032132	2805315	10846247	36.9574	37.1754	25.8644	4249136	521322	12961	4783420	88.8305	10.8985	0.270957	39953	47586	0.839596	2.5	8716	394564	2.20902	3.6	9876589	74.57	8.19	2034.1
	162	2011	7	Michigan	MI	RFC	East North Central	-0.3	normal	2011-07-11	09:00:00	2011-07-11	10:25:00	severe weather	NA	NA	85	254	103000	13.93	10.5	7.67	11.04	4008491	4032132	2805315	10846247	36.9574	37.1754	25.8644	4249136	521322	12961	4783420	88.8305	10.8985	0.270957	39953	47586	0.839596	2.5	8716	394564	2.20902	3.6	9876589	74.57	8.19	2034.1
	163	2007	1	Michigan	MI	RFC	East North Central	0.7	warm	2007-01-13	07:30:00	2007-01-19	16:00:00	severe weather	winter storm	NA	9150	500	129607	9.92	8.52	6.34	8.38	3232344	3257044	2632823	9122606	35.4322	35.703	28.8604	4298455	518058	13227	4829741	88.9997	10.7264	0.273866	42036	49126	0.855677	-0.9	8589	420411	2.043	3.8	10001284	74.57	8.19	2034.1
	164	2010	9	Michigan	MI	RFC	East North Central	-1.4	cold	2010-09-21	21:31:00	2010-09-22	14:30:00	severe weather	thunderstorm	NA	1019	NA	138000	12.67	10.15	7.35	10.13	2496853	3153873	2309782	7960881	31.364	39.6171	29.0142	4245158	520233	12827	4778219	88.8439	10.8876	0.268447	38985	47287	0.824434	5.4	8524	385039	2.2138	3.7	9877369	74.57	8.19	2034.1
	165	2013	6	Michigan	MI	RFC	East North Central	-0.2	normal	2013-06-27	17:00:00	2013-06-28	00:00:00	severe weather	thunderstorm	NA	420	NA	138000	15.47	11.56	8.19	11.7	2608792	3324964	2678509	8612724	30.29	38.6053	31.0994	4265264	520327	13419	4799011	88.878	10.8424	0.27962	41117	48396	0.849595	1.4	8250	406985	2.0271	3.6	9900506	74.57	8.19	2034.1
	166	2008	7	Michigan	MI	RFC	East North Central	-0.4	normal	2008-07-02	20:00:00	2008-07-03	15:00:00	severe weather	thunderstorm	NA	1140	NA	56000	11.57	9.86	7.38	9.8	3597866	3606053	2729418	9933745	36.2186	36.301	27.4762	4290313	518776	12776	4821866	88.9762	10.7588	0.26496	40097	48401	0.828433	-4.6	8332	398843	2.08904	3.7	9946889	74.57	8.19	2034.1
	167	2011	9	Michigan	MI	RFC	East North Central	-0.8	cold	2011-09-03	14:00:00	2011-09-08	18:00:00	severe weather	NA	NA	7440	NA	105000	13.5	10.24	7.21	10.12	2355484	3059022	2865545	8280337	28.4467	36.9432	34.6066	4249136	521322	12961	4783420	88.8305	10.8985	0.270957	39953	47586	0.839596	2.5	8716	394564	2.20902	3.6	9876589	74.57	8.19	2034.1
	168	2011	8	Michigan	MI	RFC	East North Central	-0.6	cold	2011-08-20	17:42:00	2011-08-23	20:00:00	severe weather	NA	NA	4458	254	65000	14.13	10.71	7.9	11.24	3663378	3634060	2589126	9886881	37.0529	36.7564	26.1875	4249136	521322	12961	4783420	88.8305	10.8985	0.270957	39953	47586	0.839596	2.5	8716	394564	2.20902	3.6	9876589	74.57	8.19	2034.1
	169	2015	7	Texas	TX	TRE	South	1.2	warm	2015-07-03	17:17:00	2015-07-03	23:30:00	system operability disruption	uncontrolled loss	NA	373	350	30000	11.58	7.73	5.7	8.84	16452344	13820027	9452405	39740458	41.3995	34.7757	23.7853	10318006	1425780	105936	11849725	87.0738	12.0322	0.893995	53707	49844	1.0775	1.8	31256	1488049	2.10047	11	27469114	84.7	9.35	2435.3
	170	2011	2	Texas	TX	TRE	South	-1	cold	2011-02-09	16:30:00	2011-02-10	12:33:00	severe weather	winter	NA	1203	NA	NA	10.65	8.93	6.3	8.94	11584010	8904180	7451484	27945669	41.4519	31.8625	26.6642	9621481	1363629	99033	11084145	86.804	12.3025	0.893465	48595	47586	1.0212	1.8	28045	1246833	2.2493	10.2	25654464	84.7	9.35	2435.3
	171	2011	2	Texas	TX	TRE	South	-1	cold	2011-02-03	22:04:00	2011-02-04	12:32:00	system operability disruption	NA	NA	868	400	86013	10.65	8.93	6.3	8.94	11584010	8904180	7451484	27945669	41.4519	31.8625	26.6642	9621481	1363629	99033	11084145	86.804	12.3025	0.893465	48595	47586	1.0212	1.8	28045	1246833	2.2493	10.2	25654464	84.7	9.35	2435.3
	172	2016	7	Texas	TX	TRE	South	-0.3	normal	2016-07-05	02:45:00	2016-07-06	03:00:00	severe weather	NA	NA	1455	NA	52000	NA	NA	NA	NA	NA	NA	NA	NA	NA	NA	NA	10521732	1447247	105552	12074534	87.1399	11.9859	0.87417	53104	50660	1.04824	-1.1	31136	1481866	2.10113	8.5	27904862	84.7	9.35	2435.3
	173	2012	8	Texas	TX	WECC	South	0.3	normal	2012-08-19	08:42:00	2012-08-19	12:08:00	intentional attack	vandalism	NA	206	12	3314	10.96	8.15	5.9	8.87	16932276	13644552	8643338	39226454	43.1655	34.7841	22.0345	9802110	1355155	92377	11249644	87.1326	12.0462	0.821155	50356	48156	1.04568	3.6	29058	1314004	2.21141	10.6	26089741	84.7	9.35	2435.3
	174	2014	2	Texas	TX	TRE	South	-0.5	cold	2014-02-06	15:35:00	2014-02-07	11:30:00	public appeal	NA	NA	1195	NA	NA	11.25	8.04	6.35	8.85	11797374	10282524	7987546	30082500	39.2167	34.1811	26.5521	10138874	1432478	101641	11672996	86.8575	12.2717	0.870736	52742	49091	1.07437	2	28121	1421759	1.9779	10.9	26979078	84.7	9.35	2435.3
	175	2014	1	Texas	TX	TRE	South	-0.5	cold	2014-01-06	07:01:00	2014-01-07	09:00:00	severe weather	winter	NA	1559	NA	NA	11.22	8.02	5.83	8.75	13580936	11215845	8680503	33491405	40.5505	33.4887	25.9186	10138874	1432478	101641	11672996	86.8575	12.2717	0.870736	52742	49091	1.07437	2	28121	1421759	1.9779	10.9	26979078	84.7	9.35	2435.3
	176	2004	11	Texas	TX	TRE	South	0.6	warm	2004-11-23	22:00:00	2004-11-24	13:00:00	severe weather	thunderstorm	NA	900	150	119000	9.37	7.94	5.97	7.76	7994374	7826958	8025723	23854318	33.5133	32.8115	33.6447	8562931	1443587	132084	10138864	84.4565	14.2382	1.30275	46396	47037	0.986372	3.2	26846	1039001	2.58383	10	22394023	84.7	9.35	2435.3
	177	2015	4	Texas	TX	TRE	South	0.7	warm	2015-04-24	19:10:00	2015-04-26	16:00:00	severe weather	NA	NA	2690	NA	57000	12.17	7.63	5.53	8.38	8412451	10944120	8284029	27654566	30.4198	39.5744	29.9554	10318006	1425780	105936	11849725	87.0738	12.0322	0.893995	53707	49844	1.0775	1.8	31256	1488049	2.10047	11	27469114	84.7	9.35	2435.3
	178	2015	5	Texas	TX	TRE	South	0.8	warm	2015-05-25	18:00:00	2015-05-29	07:15:00	severe weather	NA	NA	5115	NA	454000	12.11	7.86	5.52	8.55	9401256	10922445	8556373	28893988	32.5371	37.8018	29.613	10318006	1425780	105936	11849725	87.0738	12.0322	0.893995	53707	49844	1.0775	1.8	31256	1488049	2.10047	11	27469114	84.7	9.35	2435.3
	179	2014	6	Texas	TX	TRE	South	0	normal	2014-06-03	01:38:00	2014-06-03	01:43:00	intentional attack	vandalism	NA	5	NA	NA	12.17	8.26	6.34	9.2	12861137	12571521	9260108	34707247	37.0561	36.2216	26.6806	10138874	1432478	101641	11672996	86.8575	12.2717	0.870736	52742	49091	1.07437	2	28121	1421759	1.9779	10.9	26979078	84.7	9.35	2435.3
	180	2006	4	Texas	TX	TRE	South	-0.2	normal	2006-04-17	16:11:00	2006-04-17	19:20:00	system operability disruption	NA	NA	189	380	489478	12.72	9.9	7.66	10.06	8485536	8371184	8809138	25670267	33.0559	32.6104	34.3165	9102596	1489895	139100	10731627	84.8203	13.8832	1.29617	47876	48909	0.978879	3.1	28157	1118368	2.51769	10.7	23359580	84.7	9.35	2435.3
	181	2010	6	Texas	TX	TRE	South	-0.4	normal	2010-06-02	20:18:00	2010-06-04	08:00:00	severe weather	NA	NA	2142	NA	126000	11.85	9.21	6.48	9.57	13596012	11208953	8742282	33553242	40.5207	33.4065	26.055	9536778	1459667	127608	11124056	85.7311	13.1217	1.14714	47746	47287	1.00971	1.1	28030	1205374	2.32542	10.6	25244363	84.7	9.35	2435.3
	182	2010	6	Texas	TX	TRE	South	-0.4	normal	2010-06-08	11:00:00	2010-06-08	17:00:00	severe weather	thunderstorm	NA	360	NA	79741	11.85	9.21	6.48	9.57	13596012	11208953	8742282	33553242	40.5207	33.4065	26.055	9536778	1459667	127608	11124056	85.7311	13.1217	1.14714	47746	47287	1.00971	1.1	28030	1205374	2.32542	10.6	25244363	84.7	9.35	2435.3
	183	2007	9	Texas	TX	WECC	South	-0.9	cold	2007-09-06	20:00:00	NA	NA	fuel supply emergency	NA	NA	NA	NA	NA	12.44	9.88	7.76	10.3	13316662	10376502	9494213	33193019	40.1189	31.2611	28.603	9166849	1413358	168586	10748834	85.2823	13.1489	1.56841	49068	49126	0.998819	2.5	27695	1169399	2.36831	10.9	23831983	84.7	9.35	2435.3
	184	2015	8	Texas	TX	TRE	South	1.4	warm	2015-08-13	15:15:00	2015-08-13	19:00:00	public appeal	NA	NA	225	NA	NA	11.51	7.76	5.78	8.9	17143154	14046972	9150486	40357061	42.4787	34.8067	22.6738	10318006	1425780	105936	11849725	87.0738	12.0322	0.893995	53707	49844	1.0775	1.8	31256	1488049	2.10047	11	27469114	84.7	9.35	2435.3
	185	2007	9	Texas	TX	SPP	South	-0.9	cold	2007-09-13	04:00:00	2007-09-14	19:00:00	severe weather	hurricanes	Humberto	2340	NA	118000	12.44	9.88	7.76	10.3	13316662	10376502	9494213	33193019	40.1189	31.2611	28.603	9166849	1413358	168586	10748834	85.2823	13.1489	1.56841	49068	49126	0.998819	2.5	27695	1169399	2.36831	10.9	23831983	84.7	9.35	2435.3
	186	2011	7	Texas	TX	TRE	South	-0.3	normal	2011-07-14	11:00:00	2011-07-14	19:00:00	public appeal	NA	NA	480	0	0	11.16	8.84	6.47	9.34	17285918	12431799	8816931	38540463	44.8514	32.2565	22.8771	9621481	1363629	99033	11084145	86.804	12.3025	0.893465	48595	47586	1.0212	1.8	28045	1246833	2.2493	10.2	25654464	84.7	9.35	2435.3
	187	2003	7	Texas	TX	TRE	South	0.1	normal	2003-07-15	08:24:00	2003-07-21	22:30:00	severe weather	hurricanes	Claudette	9486	265	108000	9.97	8.6	5.73	8.38	13868724	9444322	9137832	32458960	42.727	29.0962	28.152	8493309	1501389	119168	10114100	83.9749	14.8445	1.17824	44959	45858	0.980396	-0.9	25528	990481	2.57733	9.8	22030931	84.7	9.35	2435.3
	188	2000	5	Texas	TX	TRE	South	-0.7	cold	2000-05-02	04:00:00	2000-05-02	12:00:00	severe weather	NA	NA	480	NA	238000	7.69	6.8	4.31	6.23	7866767	6736409	8227506	24043000	32.7196	28.0182	34.22	8023266	1093414	61280	9299829	86.2733	11.7574	0.658937	45102	44745	1.00798	1.7	30908	944631	3.27197	10.3	20944499	84.7	9.35	2435.3
	189	2015	6	Texas	TX	TRE	South	1	warm	2015-06-03	15:00:00	2015-06-05	17:00:00	system operability disruption	NA	NA	3000	NA	NA	11.85	7.89	5.56	8.75	12814773	12620597	9015464	34465581	37.1814	36.618	26.1579	10318006	1425780	105936	11849725	87.0738	12.0322	0.893995	53707	49844	1.0775	1.8	31256	1488049	2.10047	11	27469114	84.7	9.35	2435.3
	190	2012	3	Texas	TX	TRE	South	-0.4	normal	2012-03-20	08:00:00	2012-03-20	13:00:00	severe weather	thunderstorm	NA	300	NA	96000	11.01	8.27	5.41	8.31	8584699	9706687	7868186	26164763	32.8102	37.0983	30.0717	9802110	1355155	92377	11249644	87.1326	12.0462	0.821155	50356	48156	1.04568	3.6	29058	1314004	2.21141	10.6	26089741	84.7	9.35	2435.3
	191	2015	4	Texas	TX	TRE	South	0.7	warm	2015-04-17	21:30:00	2015-04-19	23:50:00	severe weather	NA	NA	3020	NA	280982	12.17	7.63	5.53	8.38	8412451	10944120	8284029	27654566	30.4198	39.5744	29.9554	10318006	1425780	105936	11849725	87.0738	12.0322	0.893995	53707	49844	1.0775	1.8	31256	1488049	2.10047	11	27469114	84.7	9.35	2435.3
	192	2007	6	Texas	TX	WECC	South	-0.3	normal	2007-06-29	09:23:00	2007-06-29	22:09:00	system operability disruption	NA	NA	766	399	98700	12.73	10.03	8.03	10.41	11163139	9739017	9344087	30251814	36.9007	32.1932	30.8877	9166849	1413358	168586	10748834	85.2823	13.1489	1.56841	49068	49126	0.998819	2.5	27695	1169399	2.36831	10.9	23831983	84.7	9.35	2435.3
	193	2014	4	Texas	TX	TRE	South	-0.2	normal	2014-04-03	00:00:00	NA	NA	fuel supply emergency	Coal	NA	NA	NA	NA	12.06	8.21	5.86	8.55	8199586	10173132	9461319	27846934	29.4452	36.5323	33.9762	10138874	1432478	101641	11672996	86.8575	12.2717	0.870736	52742	49091	1.07437	2	28121	1421759	1.9779	10.9	26979078	84.7	9.35	2435.3
	194	2011	8	Texas	TX	TRE	South	-0.6	cold	2011-08-24	07:45:00	2011-08-25	06:00:00	severe weather	NA	NA	1335	485	79000	11.15	9.14	7.27	9.62	18620657	13643813	9396647	41667168	44.689	32.7448	22.5517	9621481	1363629	99033	11084145	86.804	12.3025	0.893465	48595	47586	1.0212	1.8	28045	1246833	2.2493	10.2	25654464	84.7	9.35	2435.3
	195	2011	8	Texas	TX	TRE	South	-0.6	cold	2011-08-23	15:43:00	2011-08-23	19:00:00	public appeal	NA	NA	197	0	0	11.15	9.14	7.27	9.62	18620657	13643813	9396647	41667168	44.689	32.7448	22.5517	9621481	1363629	99033	11084145	86.804	12.3025	0.893465	48595	47586	1.0212	1.8	28045	1246833	2.2493	10.2	25654464	84.7	9.35	2435.3
	196	2006	4	Texas	TX	TRE	South	-0.2	normal	2006-04-17	15:25:00	2006-04-17	19:30:00	system operability disruption	NA	NA	245	1000	200000	12.72	9.9	7.66	10.06	8485536	8371184	8809138	25670267	33.0559	32.6104	34.3165	9102596	1489895	139100	10731627	84.8203	13.8832	1.29617	47876	48909	0.978879	3.1	28157	1118368	2.51769	10.7	23359580	84.7	9.35	2435.3
	197	2016	5	Texas	TX	TRE	South	0.6	warm	2016-05-10	20:45:00	2016-05-13	03:00:00	system operability disruption	transmission interruption	NA	3255	NA	85000	11.11	7.73	5.08	8.08	9807571	10856247	8646635	29324642	33.4448	37.0209	29.4859	10521732	1447247	105552	12074534	87.1399	11.9859	0.87417	53104	50660	1.04824	-1.1	31136	1481866	2.10113	8.5	27904862	84.7	9.35	2435.3
	198	2005	9	Texas	TX	TRE	South	0	normal	2005-09-24	06:00:00	2005-10-02	17:00:00	severe weather	hurricanes	Rita	12180	260	200000	11.66	9.52	8.25	10.13	14574387	11120667	8278815	33978964	42.8924	32.7281	24.3645	8823252	1461530	113955	10398774	84.849	14.0548	1.09585	46451	48090	0.965918	0.1	25391	1058069	2.39975	9.7	22778123	84.7	9.35	2435.3
	199	2011	3	Texas	TX	TRE	South	-0.7	cold	2011-03-10	12:03:00	2011-03-11	06:00:00	intentional attack	vandalism	NA	1077	NA	NA	11.13	8.92	6.08	8.75	8617852	9555390	8287010	26464992	32.5632	36.1058	31.3131	9621481	1363629	99033	11084145	86.804	12.3025	0.893465	48595	47586	1.0212	1.8	28045	1246833	2.2493	10.2	25654464	84.7	9.35	2435.3
	200	2004	8	Texas	TX	SPP	South	0.6	warm	2004-08-02	10:00:00	2004-08-02	20:00:00	equipment failure	generator trip	NA	600	NA	NA	10.71	8.48	6.36	8.85	13494633	9824217	8676415	32002502	42.1674	30.6983	27.1117	8562931	1443587	132084	10138864	84.4565	14.2382	1.30275	46396	47037	0.986372	3.2	26846	1039001	2.58383	10	22394023	84.7	9.35	2435.3
	201	2003	4	Texas	TX	TRE	South	0	normal	2003-04-15	11:00:00	2003-04-15	14:06:00	equipment failure	relaying malfunction	NA	186	212	68530	9.03	7.7	5.35	7.26	7343050	6933903	8462773	22746099	32.2827	30.4839	37.2054	8493309	1501389	119168	10114100	83.9749	14.8445	1.17824	44959	45858	0.980396	-0.9	25528	990481	2.57733	9.8	22030931	84.7	9.35	2435.3
	202	2007	3	Texas	TX	TRE	South	0.1	normal	2007-03-31	07:30:00	2007-03-31	19:00:00	severe weather	thunderstorm	NA	690	179	67000	12.46	10.06	7.85	10.1	8307248	8148338	8536926	24998018	33.2316	32.5959	34.1504	9166849	1413358	168586	10748834	85.2823	13.1489	1.56841	49068	49126	0.998819	2.5	27695	1169399	2.36831	10.9	23831983	84.7	9.35	2435.3
	203	2008	9	Texas	TX	TRE	South	-0.3	normal	2008-09-12	18:21:00	2008-10-01	23:59:00	severe weather	hurricanes	Ike	27698	8087	2142678	13.51	10.78	8.93	11.33	11987612	10022219	8564730	30580544	39.2001	32.7732	28.0071	9461508	1418297	161115	11040962	85.6946	12.8458	1.45925	48322	48401	0.998368	-1.5	27438	1174672	2.3358	11.8	24309039	84.7	9.35	2435.3
	204	2014	2	Texas	TX	TRE	South	-0.5	cold	2014-02-06	13:58:00	2014-02-06	20:40:00	public appeal	NA	NA	402	NA	NA	11.25	8.04	6.35	8.85	11797374	10282524	7987546	30082500	39.2167	34.1811	26.5521	10138874	1432478	101641	11672996	86.8575	12.2717	0.870736	52742	49091	1.07437	2	28121	1421759	1.9779	10.9	26979078	84.7	9.35	2435.3
	205	2015	10	Texas	TX	TRE	South	2	warm	2015-10-31	00:45:00	2015-11-01	16:05:00	severe weather	NA	NA	2420	NA	130252	11.41	7.59	5.3	8.28	11498763	12542914	9187325	33245579	34.5873	37.7281	27.6347	10318006	1425780	105936	11849725	87.0738	12.0322	0.893995	53707	49844	1.0775	1.8	31256	1488049	2.10047	11	27469114	84.7	9.35	2435.3
	206	2011	2	Texas	TX	TRE	South	-1	cold	2011-02-09	03:45:00	2011-02-09	09:12:00	severe weather	winter storm	NA	327	399	60000	10.65	8.93	6.3	8.94	11584010	8904180	7451484	27945669	41.4519	31.8625	26.6642	9621481	1363629	99033	11084145	86.804	12.3025	0.893465	48595	47586	1.0212	1.8	28045	1246833	2.2493	10.2	25654464	84.7	9.35	2435.3
	207	2015	1	Texas	TX	SERC	South	0.6	warm	2015-01-27	10:30:00	2015-01-27	10:31:00	intentional attack	sabotage	NA	1	0	0	11.55	8.06	5.93	8.97	13069070	10665711	7889344	31637886	41.3083	33.7118	24.9364	10318006	1425780	105936	11849725	87.0738	12.0322	0.893995	53707	49844	1.0775	1.8	31256	1488049	2.10047	11	27469114	84.7	9.35	2435.3
	208	2012	12	Texas	TX	TRE	South	-0.2	normal	2012-12-25	09:28:00	2012-12-26	16:28:00	severe weather	winter storm	NA	1860	294	262000	10.99	7.97	5.54	8.38	9581718	9947344	7432945	26967196	35.531	36.8868	27.5629	9802110	1355155	92377	11249644	87.1326	12.0462	0.821155	50356	48156	1.04568	3.6	29058	1314004	2.21141	10.6	26089741	84.7	9.35	2435.3
	209	2014	2	Texas	TX	TRE	South	-0.5	cold	2014-02-07	16:50:00	2014-02-07	20:30:00	public appeal	NA	NA	220	NA	NA	11.25	8.04	6.35	8.85	11797374	10282524	7987546	30082500	39.2167	34.1811	26.5521	10138874	1432478	101641	11672996	86.8575	12.2717	0.870736	52742	49091	1.07437	2	28121	1421759	1.9779	10.9	26979078	84.7	9.35	2435.3
	210	2015	10	Texas	TX	TRE	South	2	warm	2015-10-13	10:25:00	2015-10-13	18:00:00	public appeal	NA	NA	455	NA	NA	11.41	7.59	5.3	8.28	11498763	12542914	9187325	33245579	34.5873	37.7281	27.6347	10318006	1425780	105936	11849725	87.0738	12.0322	0.893995	53707	49844	1.0775	1.8	31256	1488049	2.10047	11	27469114	84.7	9.35	2435.3
	211	2007	9	Texas	TX	TRE	South	-0.9	cold	2007-09-05	07:53:00	2007-09-05	13:11:00	equipment failure	transmission trip	NA	318	1084	NA	12.44	9.88	7.76	10.3	13316662	10376502	9494213	33193019	40.1189	31.2611	28.603	9166849	1413358	168586	10748834	85.2823	13.1489	1.56841	49068	49126	0.998819	2.5	27695	1169399	2.36831	10.9	23831983	84.7	9.35	2435.3
	212	2003	5	Texas	TX	TRE	South	-0.2	normal	2003-05-15	02:52:00	2003-05-15	15:29:00	system operability disruption	NA	NA	757	476	192000	9.35	8.06	5.23	7.62	9934323	8229871	8708966	26880571	36.9573	30.6164	32.3987	8493309	1501389	119168	10114100	83.9749	14.8445	1.17824	44959	45858	0.980396	-0.9	25528	990481	2.57733	9.8	22030931	84.7	9.35	2435.3
	213	2008	8	Texas	TX	TRE	South	-0.3	normal	2008-08-16	05:23:00	2008-08-16	19:30:00	severe weather	lightning	NA	847	153	71823	13.84	11.29	9.54	11.9	14971420	11288641	9367099	35633215	42.0154	31.6801	26.2875	9461508	1418297	161115	11040962	85.6946	12.8458	1.45925	48322	48401	0.998368	-1.5	27438	1174672	2.3358	11.8	24309039	84.7	9.35	2435.3
	214	2012	1	Texas	TX	TRE	South	-0.7	cold	2012-01-17	10:31:00	2012-01-17	17:21:00	intentional attack	vandalism	NA	410	NA	0	10.77	8.41	5.58	8.56	10866402	9841451	7616837	28330456	38.3559	34.7381	26.8857	9802110	1355155	92377	11249644	87.1326	12.0462	0.821155	50356	48156	1.04568	3.6	29058	1314004	2.21141	10.6	26089741	84.7	9.35	2435.3
	215	2009	8	Texas	TX	TRE	South	0.5	warm	2009-08-12	18:25:00	2009-08-12	22:00:00	severe weather	thunderstorm	NA	215	491	73000	12.15	9.45	6.37	9.85	15595465	11809339	8864590	36275885	42.9913	32.5542	24.4366	9491971	1435745	136221	11063939	85.792	12.9768	1.23122	47233	46680	1.01185	-2.3	25406	1171474	2.16872	10.3	24801761	84.7	9.35	2435.3
	216	2016	4	Texas	TX	TRE	South	1.1	warm	2016-04-27	18:00:00	2016-04-27	18:05:00	intentional attack	sabotage	NA	5	0	0	11.28	7.37	4.82	7.74	8353969	10574632	8846832	27789572	30.0615	38.0525	31.8351	10521732	1447247	105552	12074534	87.1399	11.9859	0.87417	53104	50660	1.04824	-1.1	31136	1481866	2.10113	8.5	27904862	84.7	9.35	2435.3
	217	2009	2	Texas	TX	TRE	South	-0.6	cold	2009-02-11	02:30:00	2009-02-11	12:00:00	severe weather	heavy wind	NA	570	350	64801	12.84	10.4	7.47	10.41	8912346	8025280	7294751	24237577	36.7708	33.1109	30.0969	9491971	1435745	136221	11063939	85.792	12.9768	1.23122	47233	46680	1.01185	-2.3	25406	1171474	2.16872	10.3	24801761	84.7	9.35	2435.3
	218	2008	7	Texas	TX	TRE	South	-0.4	normal	2008-07-23	05:56:00	2008-07-31	16:00:00	severe weather	hurricanes	Dolly	12124	703	211266	14.06	11.58	10.15	12.22	14723672	11531259	9523528	35785373	41.1444	32.2234	26.6129	9461508	1418297	161115	11040962	85.6946	12.8458	1.45925	48322	48401	0.998368	-1.5	27438	1174672	2.3358	11.8	24309039	84.7	9.35	2435.3
	219	2016	7	Texas	TX	TRE	South	-0.3	normal	2016-07-09	17:45:00	2016-07-11	14:00:00	severe weather	NA	NA	2655	NA	62000	NA	NA	NA	NA	NA	NA	NA	NA	NA	NA	NA	10521732	1447247	105552	12074534	87.1399	11.9859	0.87417	53104	50660	1.04824	-1.1	31136	1481866	2.10113	8.5	27904862	84.7	9.35	2435.3
	220	2013	12	Texas	TX	TRE	South	-0.3	normal	2013-12-13	11:00:00	2013-12-27	11:00:00	fuel supply emergency	Coal	NA	20160	NA	NA	11.27	8	5.79	8.67	11901122	10736864	8269474	30908046	38.5049	34.7381	26.7551	9954303	1366825	95881	11417012	87.1883	11.9718	0.839808	51695	48396	1.06817	2.7	28880	1370216	2.1077	10.5	26500674	84.7	9.35	2435.3
	221	2012	11	Texas	TX	TRE	South	0.1	normal	2012-11-17	10:00:00	2012-11-18	10:00:00	fuel supply emergency	NA	NA	1440	1231	NA	11.11	7.96	5.49	8.27	8519968	10293160	7565394	26384824	32.2912	39.0117	28.6733	9802110	1355155	92377	11249644	87.1326	12.0462	0.821155	50356	48156	1.04568	3.6	29058	1314004	2.21141	10.6	26089741	84.7	9.35	2435.3
	222	2006	11	Texas	TX	TRE	South	0.9	warm	2006-11-15	10:00:00	2006-11-15	20:00:00	severe weather	heavy wind	NA	600	221	83000	12.52	9.53	7.69	9.85	7511314	8363319	8023024	23901974	31.4255	34.9901	33.5664	9102596	1489895	139100	10731627	84.8203	13.8832	1.29617	47876	48909	0.978879	3.1	28157	1118368	2.51769	10.7	23359580	84.7	9.35	2435.3
	223	2004	3	Texas	TX	WECC	South	0.2	normal	2004-03-17	13:27:00	2004-03-17	14:06:00	equipment failure	switching	NA	39	300	100000	8.93	7.58	5.47	7.27	7807744	7134814	8430110	23378775	33.3967	30.5183	36.0588	8562931	1443587	132084	10138864	84.4565	14.2382	1.30275	46396	47037	0.986372	3.2	26846	1039001	2.58383	10	22394023	84.7	9.35	2435.3
	224	2012	7	Texas	TX	SPP	South	0.1	normal	2012-07-21	02:19:00	2012-07-21	05:20:00	severe weather	NA	NA	181	220	70000	10.87	8.08	5.87	8.78	16050086	13131072	8320952	37508391	42.7907	35.0084	22.1842	9802110	1355155	92377	11249644	87.1326	12.0462	0.821155	50356	48156	1.04568	3.6	29058	1314004	2.21141	10.6	26089741	84.7	9.35	2435.3
	225	2016	4	Texas	TX	TRE	South	1.1	warm	2016-04-27	05:50:00	2016-04-28	01:35:00	severe weather	NA	NA	1185	NA	214864	11.28	7.37	4.82	7.74	8353969	10574632	8846832	27789572	30.0615	38.0525	31.8351	10521732	1447247	105552	12074534	87.1399	11.9859	0.87417	53104	50660	1.04824	-1.1	31136	1481866	2.10113	8.5	27904862	84.7	9.35	2435.3
	226	2009	8	Texas	TX	TRE	South	0.5	warm	2009-08-21	19:00:00	2009-08-22	20:00:00	severe weather	thunderstorm	NA	1500	544	80000	12.15	9.45	6.37	9.85	15595465	11809339	8864590	36275885	42.9913	32.5542	24.4366	9491971	1435745	136221	11063939	85.792	12.9768	1.23122	47233	46680	1.01185	-2.3	25406	1171474	2.16872	10.3	24801761	84.7	9.35	2435.3
	227	2012	1	Texas	TX	TRE	South	-0.7	cold	2012-01-10	21:30:00	2012-01-10	21:30:00	system operability disruption	NA	NA	0	NA	NA	10.77	8.41	5.58	8.56	10866402	9841451	7616837	28330456	38.3559	34.7381	26.8857	9802110	1355155	92377	11249644	87.1326	12.0462	0.821155	50356	48156	1.04568	3.6	29058	1314004	2.21141	10.6	26089741	84.7	9.35	2435.3
	228	2006	10	Texas	TX	TRE	South	0.7	warm	2006-10-03	17:28:00	2006-10-03	21:59:00	system operability disruption	NA	NA	271	339	NA	13.18	9.76	7.55	10.22	9520466	9650581	8908916	28085863	33.8977	34.361	31.7203	9102596	1489895	139100	10731627	84.8203	13.8832	1.29617	47876	48909	0.978879	3.1	28157	1118368	2.51769	10.7	23359580	84.7	9.35	2435.3
	229	2013	8	Texas	TX	TRE	South	-0.3	normal	2013-08-16	16:58:00	2013-08-17	23:58:00	severe weather	thunderstorm	NA	1860	NA	219681	11.45	7.98	6.14	9	16446018	13664829	9210130	39328028	41.8176	34.7458	23.4187	9954303	1366825	95881	11417012	87.1883	11.9718	0.839808	51695	48396	1.06817	2.7	28880	1370216	2.1077	10.5	26500674	84.7	9.35	2435.3
	230	2011	6	Texas	TX	TRE	South	-0.3	normal	2011-06-05	05:30:00	2011-06-06	01:30:00	severe weather	thunderstorm	NA	1200	473	78000	11.25	8.95	6.44	9.28	14819563	11965151	8939921	35730168	41.4763	33.4875	25.0207	9621481	1363629	99033	11084145	86.804	12.3025	0.893465	48595	47586	1.0212	1.8	28045	1246833	2.2493	10.2	25654464	84.7	9.35	2435.3
	231	2000	5	Texas	TX	SPP	South	-0.7	cold	2000-05-24	10:15:00	2000-05-25	22:14:00	system operability disruption	NA	NA	2159	NA	2000000	7.69	6.8	4.31	6.23	7866767	6736409	8227506	24043000	32.7196	28.0182	34.22	8023266	1093414	61280	9299829	86.2733	11.7574	0.658937	45102	44745	1.00798	1.7	30908	944631	3.27197	10.3	20944499	84.7	9.35	2435.3
	232	2010	2	Texas	TX	TRE	South	1.2	warm	2010-02-11	12:00:00	2010-02-15	21:00:00	severe weather	winter storm	NA	6300	NA	500000	11.34	9.52	6.68	9.49	10656540	8715714	7139925	26517691	40.1865	32.8675	26.9251	9536778	1459667	127608	11124056	85.7311	13.1217	1.14714	47746	47287	1.00971	1.1	28030	1205374	2.32542	10.6	25244363	84.7	9.35	2435.3
	233	2014	6	Texas	TX	TRE	South	0	normal	2014-06-06	13:00:00	NA	NA	fuel supply emergency	Coal	NA	NA	NA	NA	12.17	8.26	6.34	9.2	12861137	12571521	9260108	34707247	37.0561	36.2216	26.6806	10138874	1432478	101641	11672996	86.8575	12.2717	0.870736	52742	49091	1.07437	2	28121	1421759	1.9779	10.9	26979078	84.7	9.35	2435.3
	234	2005	9	Texas	TX	TRE	South	0	normal	2005-09-23	17:00:00	2005-09-24	20:00:00	severe weather	hurricanes	Rita	1620	1950	715000	11.66	9.52	8.25	10.13	14574387	11120667	8278815	33978964	42.8924	32.7281	24.3645	8823252	1461530	113955	10398774	84.849	14.0548	1.09585	46451	48090	0.965918	0.1	25391	1058069	2.39975	9.7	22778123	84.7	9.35	2435.3
	235	2009	6	Texas	TX	TRE	South	0.4	normal	2009-06-25	15:16:00	2009-06-25	19:00:00	public appeal	NA	NA	224	NA	NA	12.66	10.06	6.74	10.27	12820217	10682228	8017142	31525789	40.6658	33.8841	25.4304	9491971	1435745	136221	11063939	85.792	12.9768	1.23122	47233	46680	1.01185	-2.3	25406	1171474	2.16872	10.3	24801761	84.7	9.35	2435.3
	236	2000	3	Texas	TX	TRE	South	-1.1	cold	2000-03-18	16:00:00	2000-03-18	17:10:00	system operability disruption	transmission interruption	NA	70	400	100000	7.43	6.8	4.01	5.91	6507440	5925328	8359654	21870637	29.7542	27.0926	38.2232	8023266	1093414	61280	9299829	86.2733	11.7574	0.658937	45102	44745	1.00798	1.7	30908	944631	3.27197	10.3	20944499	84.7	9.35	2435.3
	237	2011	2	Texas	TX	TRE	South	-1	cold	2011-02-02	05:43:00	2011-02-03	10:00:00	system operability disruption	NA	NA	1697	4000	1069730	10.65	8.93	6.3	8.94	11584010	8904180	7451484	27945669	41.4519	31.8625	26.6642	9621481	1363629	99033	11084145	86.804	12.3025	0.893465	48595	47586	1.0212	1.8	28045	1246833	2.2493	10.2	25654464	84.7	9.35	2435.3
	238	2006	4	Texas	TX	TRE	South	-0.2	normal	2006-04-17	16:35:00	2006-04-17	18:10:00	system operability disruption	NA	NA	95	108	51404	12.72	9.9	7.66	10.06	8485536	8371184	8809138	25670267	33.0559	32.6104	34.3165	9102596	1489895	139100	10731627	84.8203	13.8832	1.29617	47876	48909	0.978879	3.1	28157	1118368	2.51769	10.7	23359580	84.7	9.35	2435.3
	239	2012	6	Texas	TX	TRE	South	-0.1	normal	2012-06-12	15:57:00	2012-06-14	04:57:00	severe weather	thunderstorm	NA	2220	920	175000	10.97	8.15	5.6	8.71	13993383	12050558	8037946	34088196	41.0505	35.3511	23.5799	9802110	1355155	92377	11249644	87.1326	12.0462	0.821155	50356	48156	1.04568	3.6	29058	1314004	2.21141	10.6	26089741	84.7	9.35	2435.3
	240	2000	NA	Texas	TX	FRCC	South	NA	NA	NA	NA	NA	NA	equipment failure	transformer outage	NA	NA	46	43000	NA	NA	NA	NA	NA	NA	NA	NA	NA	NA	NA	8023266	1093414	61280	9299829	86.2733	11.7574	0.658937	45102	44745	1.00798	1.7	30908	944631	3.27197	10.3	20944499	84.7	9.35	2435.3
	241	2013	12	Texas	TX	TRE	South	-0.3	normal	2013-12-06	01:51:00	2013-12-11	12:00:00	severe weather	snow/ice	NA	7809	NA	881000	11.27	8	5.79	8.67	11901122	10736864	8269474	30908046	38.5049	34.7381	26.7551	9954303	1366825	95881	11417012	87.1883	11.9718	0.839808	51695	48396	1.06817	2.7	28880	1370216	2.1077	10.5	26500674	84.7	9.35	2435.3
	242	2004	4	Texas	TX	TRE	South	0.1	normal	2004-04-10	20:00:00	2004-04-11	16:00:00	severe weather	thunderstorm	NA	1200	100	85000	9.39	7.77	5.71	7.52	7252481	7433824	8472458	23166947	31.3053	32.0881	36.5713	8562931	1443587	132084	10138864	84.4565	14.2382	1.30275	46396	47037	0.986372	3.2	26846	1039001	2.58383	10	22394023	84.7	9.35	2435.3
	243	2006	4	Texas	TX	TRE	South	-0.2	normal	2006-04-17	16:10:00	2006-04-17	18:11:00	system operability disruption	NA	NA	121	260	68000	12.72	9.9	7.66	10.06	8485536	8371184	8809138	25670267	33.0559	32.6104	34.3165	9102596	1489895	139100	10731627	84.8203	13.8832	1.29617	47876	48909	0.978879	3.1	28157	1118368	2.51769	10.7	23359580	84.7	9.35	2435.3
	244	2015	7	Texas	TX	SPP	South	1.2	warm	2015-07-16	16:45:00	2015-07-16	17:48:00	system operability disruption	NA	NA	63	117	17311	11.58	7.73	5.7	8.84	16452344	13820027	9452405	39740458	41.3995	34.7757	23.7853	10318006	1425780	105936	11849725	87.0738	12.0322	0.893995	53707	49844	1.0775	1.8	31256	1488049	2.10047	11	27469114	84.7	9.35	2435.3
	245	2008	4	Texas	TX	TRE	South	-0.9	cold	2008-04-09	16:00:00	2008-04-13	13:15:00	severe weather	NA	NA	5595	NA	488689	12.53	10.52	8.73	10.52	7964564	8471717	8958318	25400068	31.3565	33.3531	35.2689	9461508	1418297	161115	11040962	85.6946	12.8458	1.45925	48322	48401	0.998368	-1.5	27438	1174672	2.3358	11.8	24309039	84.7	9.35	2435.3
	246	2015	2	Texas	TX	TRE	South	0.5	warm	2015-02-02	09:40:00	2015-02-02	09:41:00	intentional attack	sabotage	NA	1	NA	NA	11.7	8.1	5.89	8.88	10844990	10257073	7527874	28644756	37.8603	35.8079	26.2801	10318006	1425780	105936	11849725	87.0738	12.0322	0.893995	53707	49844	1.0775	1.8	31256	1488049	2.10047	11	27469114	84.7	9.35	2435.3
	247	2012	2	Texas	TX	TRE	South	-0.5	cold	2012-02-23	05:45:00	2012-02-23	15:02:00	intentional attack	vandalism	NA	557	0	0	11.05	8.51	5.58	8.59	9164531	9340342	7218483	25728887	35.6196	36.3029	28.0559	9802110	1355155	92377	11249644	87.1326	12.0462	0.821155	50356	48156	1.04568	3.6	29058	1314004	2.21141	10.6	26089741	84.7	9.35	2435.3
	248	2011	6	Texas	TX	TRE	South	-0.3	normal	2011-06-27	15:00:00	2011-06-27	19:00:00	public appeal	NA	NA	240	0	0	11.25	8.95	6.44	9.28	14819563	11965151	8939921	35730168	41.4763	33.4875	25.0207	9621481	1363629	99033	11084145	86.804	12.3025	0.893465	48595	47586	1.0212	1.8	28045	1246833	2.2493	10.2	25654464	84.7	9.35	2435.3
	249	2008	9	Texas	TX	TRE	South	-0.3	normal	2008-09-13	12:00:00	2008-09-15	20:00:00	severe weather	hurricanes	Ike	3360	NA	238392	13.51	10.78	8.93	11.33	11987612	10022219	8564730	30580544	39.2001	32.7732	28.0071	9461508	1418297	161115	11040962	85.6946	12.8458	1.45925	48322	48401	0.998368	-1.5	27438	1174672	2.3358	11.8	24309039	84.7	9.35	2435.3
	250	2010	9	Texas	TX	TRE	South	-1.4	cold	2010-09-07	14:02:00	2010-09-08	01:27:00	severe weather	hurricanes	NA	685	NA	340350	11.58	9.12	6.19	9.35	13939145	11689057	9020325	34655355	40.2222	33.7294	26.0287	9536778	1459667	127608	11124056	85.7311	13.1217	1.14714	47746	47287	1.00971	1.1	28030	1205374	2.32542	10.6	25244363	84.7	9.35	2435.3
	251	2014	3	Texas	TX	TRE	South	-0.4	normal	2014-03-02	19:00:00	2014-03-04	09:00:00	severe weather	winter	NA	2280	NA	NA	11.75	8.35	6.08	8.79	9811568	10200148	8983048	29007544	33.8242	35.1638	30.968	10138874	1432478	101641	11672996	86.8575	12.2717	0.870736	52742	49091	1.07437	2	28121	1421759	1.9779	10.9	26979078	84.7	9.35	2435.3
	252	2009	7	Texas	TX	TRE	South	0.5	warm	2009-07-07	15:30:00	2009-07-07	19:00:00	public appeal	NA	NA	210	NA	NA	12.38	9.48	6.23	10.02	16354219	12037833	8418628	36817135	44.4201	32.6963	22.8661	9491971	1435745	136221	11063939	85.792	12.9768	1.23122	47233	46680	1.01185	-2.3	25406	1171474	2.16872	10.3	24801761	84.7	9.35	2435.3
	253	2001	6	Texas	TX	TRE	South	-0.1	normal	2001-06-06	16:22:00	2001-06-06	19:09:00	system operability disruption	NA	NA	167	350	24506	9.63	8	5.65	7.9	10686071	7947008	8602330	28531900	37.4531	27.8531	30.1499	8302025	1143697	65290	9635092	86.1645	11.8701	0.677627	45462	44719	1.01661	0.8	28505	969236	2.94098	10.9	21319622	84.7	9.35	2435.3
	254	2009	4	Texas	TX	TRE	South	-0.1	normal	2009-04-27	15:30:00	2009-04-28	23:30:00	severe weather	heavy wind	NA	1920	176	158000	12.88	9.56	7.06	9.74	7732389	9086770	8405220	25230186	30.6474	36.0155	33.3141	9491971	1435745	136221	11063939	85.792	12.9768	1.23122	47233	46680	1.01185	-2.3	25406	1171474	2.16872	10.3	24801761	84.7	9.35	2435.3
	255	2008	6	Texas	TX	TRE	South	-0.5	cold	2008-06-17	09:01:00	2008-06-19	20:30:00	severe weather	thunderstorm	NA	3569	NA	234393	13.43	11.81	9.9	11.92	13425608	10791315	9433901	33656686	39.8899	32.0629	28.0298	9461508	1418297	161115	11040962	85.6946	12.8458	1.45925	48322	48401	0.998368	-1.5	27438	1174672	2.3358	11.8	24309039	84.7	9.35	2435.3
	256	2015	4	Texas	TX	TRE	South	0.7	warm	2015-04-18	21:00:00	2015-04-21	04:00:00	severe weather	NA	NA	3300	NA	89000	12.17	7.63	5.53	8.38	8412451	10944120	8284029	27654566	30.4198	39.5744	29.9554	10318006	1425780	105936	11849725	87.0738	12.0322	0.893995	53707	49844	1.0775	1.8	31256	1488049	2.10047	11	27469114	84.7	9.35	2435.3
	257	2011	1	Texas	TX	WECC	South	-1.3	cold	2011-01-24	13:20:00	2011-01-24	13:30:00	intentional attack	vandalism	NA	10	0	0	10.7	8.69	5.81	8.7	12088465	9543138	8356268	29993367	40.3038	31.8175	27.8604	9621481	1363629	99033	11084145	86.804	12.3025	0.893465	48595	47586	1.0212	1.8	28045	1246833	2.2493	10.2	25654464	84.7	9.35	2435.3
	258	2009	7	Texas	TX	TRE	South	0.5	warm	2009-07-18	19:00:00	2009-07-19	21:00:00	severe weather	thunderstorm	NA	1560	51	73000	12.38	9.48	6.23	10.02	16354219	12037833	8418628	36817135	44.4201	32.6963	22.8661	9491971	1435745	136221	11063939	85.792	12.9768	1.23122	47233	46680	1.01185	-2.3	25406	1171474	2.16872	10.3	24801761	84.7	9.35	2435.3
	259	2012	4	Texas	TX	TRE	South	-0.4	normal	2012-04-20	14:27:00	2012-04-21	04:27:00	severe weather	thunderstorm	NA	840	NA	120377	11.02	8.18	5.23	8.26	8666929	9982141	7684047	26338924	32.9054	37.8988	29.1737	9802110	1355155	92377	11249644	87.1326	12.0462	0.821155	50356	48156	1.04568	3.6	29058	1314004	2.21141	10.6	26089741	84.7	9.35	2435.3
	260	2009	8	Texas	TX	TRE	South	0.5	warm	2009-08-05	15:00:00	2009-08-05	19:00:00	public appeal	NA	NA	240	NA	NA	12.15	9.45	6.37	9.85	15595465	11809339	8864590	36275885	42.9913	32.5542	24.4366	9491971	1435745	136221	11063939	85.792	12.9768	1.23122	47233	46680	1.01185	-2.3	25406	1171474	2.16872	10.3	24801761	84.7	9.35	2435.3
	261	2014	2	Texas	TX	TRE	South	-0.5	cold	2014-02-07	16:30:00	2014-02-08	09:00:00	public appeal	NA	NA	990	NA	NA	11.25	8.04	6.35	8.85	11797374	10282524	7987546	30082500	39.2167	34.1811	26.5521	10138874	1432478	101641	11672996	86.8575	12.2717	0.870736	52742	49091	1.07437	2	28121	1421759	1.9779	10.9	26979078	84.7	9.35	2435.3
	262	2011	8	Texas	TX	TRE	South	-0.6	cold	2011-08-01	15:00:00	2011-08-05	19:00:00	public appeal	NA	NA	6000	0	0	11.15	9.14	7.27	9.62	18620657	13643813	9396647	41667168	44.689	32.7448	22.5517	9621481	1363629	99033	11084145	86.804	12.3025	0.893465	48595	47586	1.0212	1.8	28045	1246833	2.2493	10.2	25654464	84.7	9.35	2435.3
	263	2004	3	Texas	TX	TRE	South	0.2	normal	2004-03-04	05:00:00	2004-03-16	14:45:00	severe weather	heavy wind	NA	17865	300	63000	8.93	7.58	5.47	7.27	7807744	7134814	8430110	23378775	33.3967	30.5183	36.0588	8562931	1443587	132084	10138864	84.4565	14.2382	1.30275	46396	47037	0.986372	3.2	26846	1039001	2.58383	10	22394023	84.7	9.35	2435.3
	264	2012	3	Texas	TX	SERC	South	-0.4	normal	2012-03-04	13:38:00	2012-03-05	11:00:00	intentional attack	vandalism	NA	1282	NA	NA	11.01	8.27	5.41	8.31	8584699	9706687	7868186	26164763	32.8102	37.0983	30.0717	9802110	1355155	92377	11249644	87.1326	12.0462	0.821155	50356	48156	1.04568	3.6	29058	1314004	2.21141	10.6	26089741	84.7	9.35	2435.3
	265	2013	10	Texas	TX	TRE	South	-0.3	normal	2013-10-27	04:27:00	2013-10-27	22:27:00	severe weather	hailstorm	NA	1080	NA	171117	11.68	8	5.74	8.63	10925087	12133629	8890336	31956045	34.1879	37.9697	27.8205	9954303	1366825	95881	11417012	87.1883	11.9718	0.839808	51695	48396	1.06817	2.7	28880	1370216	2.1077	10.5	26500674	84.7	9.35	2435.3
	266	2011	8	Texas	TX	TRE	South	-0.6	cold	2011-08-24	13:20:00	2011-08-29	19:00:00	public appeal	NA	NA	7540	0	0	11.15	9.14	7.27	9.62	18620657	13643813	9396647	41667168	44.689	32.7448	22.5517	9621481	1363629	99033	11084145	86.804	12.3025	0.893465	48595	47586	1.0212	1.8	28045	1246833	2.2493	10.2	25654464	84.7	9.35	2435.3
	267	2015	5	Texas	TX	SPP	South	0.8	warm	2015-05-25	20:30:00	2015-05-26	18:30:00	severe weather	NA	NA	1320	NA	57531	12.11	7.86	5.52	8.55	9401256	10922445	8556373	28893988	32.5371	37.8018	29.613	10318006	1425780	105936	11849725	87.0738	12.0322	0.893995	53707	49844	1.0775	1.8	31256	1488049	2.10047	11	27469114	84.7	9.35	2435.3
	268	2005	5	Texas	TX	TRE	South	0.3	normal	2005-05-29	20:00:00	2005-05-30	14:30:00	severe weather	thunderstorm	NA	1110	328	123000	10.72	8.34	6.46	8.51	8411597	8743667	8301649	25461708	33.0363	34.3405	32.6044	8823252	1461530	113955	10398774	84.849	14.0548	1.09585	46451	48090	0.965918	0.1	25391	1058069	2.39975	9.7	22778123	84.7	9.35	2435.3
	269	2008	9	Texas	TX	TRE	South	-0.3	normal	2008-09-12	18:21:00	2008-10-01	23:59:00	severe weather	hurricanes	Ike	27698	NA	2504366	13.51	10.78	8.93	11.33	11987612	10022219	8564730	30580544	39.2001	32.7732	28.0071	9461508	1418297	161115	11040962	85.6946	12.8458	1.45925	48322	48401	0.998368	-1.5	27438	1174672	2.3358	11.8	24309039	84.7	9.35	2435.3
	270	2006	4	Texas	TX	TRE	South	-0.2	normal	2006-04-17	16:20:00	2006-04-17	18:30:00	system operability disruption	shed load	NA	130	40	9000	12.72	9.9	7.66	10.06	8485536	8371184	8809138	25670267	33.0559	32.6104	34.3165	9102596	1489895	139100	10731627	84.8203	13.8832	1.29617	47876	48909	0.978879	3.1	28157	1118368	2.51769	10.7	23359580	84.7	9.35	2435.3
	271	2015	5	Texas	TX	TRE	South	0.8	warm	2015-05-25	22:45:00	2015-05-28	01:25:00	severe weather	NA	NA	3040	NA	61000	12.11	7.86	5.52	8.55	9401256	10922445	8556373	28893988	32.5371	37.8018	29.613	10318006	1425780	105936	11849725	87.0738	12.0322	0.893995	53707	49844	1.0775	1.8	31256	1488049	2.10047	11	27469114	84.7	9.35	2435.3
	272	2011	6	Texas	TX	SPP	South	-0.3	normal	2011-06-29	11:30:00	2011-06-29	18:04:00	public appeal	NA	NA	394	0	0	11.25	8.95	6.44	9.28	14819563	11965151	8939921	35730168	41.4763	33.4875	25.0207	9621481	1363629	99033	11084145	86.804	12.3025	0.893465	48595	47586	1.0212	1.8	28045	1246833	2.2493	10.2	25654464	84.7	9.35	2435.3
	273	2001	6	Texas	TX	TRE	South	-0.1	normal	2001-06-08	19:00:00	2001-06-15	20:00:00	severe weather	flooding	NA	10140	NA	36073	9.63	8	5.65	7.9	10686071	7947008	8602330	28531900	37.4531	27.8531	30.1499	8302025	1143697	65290	9635092	86.1645	11.8701	0.677627	45462	44719	1.01661	0.8	28505	969236	2.94098	10.9	21319622	84.7	9.35	2435.3
	274	2013	12	Texas	TX	TRE	South	-0.3	normal	2013-12-13	11:00:00	2013-12-27	11:00:00	fuel supply emergency	Coal	NA	20160	NA	NA	11.27	8	5.79	8.67	11901122	10736864	8269474	30908046	38.5049	34.7381	26.7551	9954303	1366825	95881	11417012	87.1883	11.9718	0.839808	51695	48396	1.06817	2.7	28880	1370216	2.1077	10.5	26500674	84.7	9.35	2435.3
	275	2008	9	Texas	TX	TRE	South	-0.3	normal	2008-09-12	20:00:00	2008-09-27	19:00:00	severe weather	hurricanes	Ike	21540	650	113247	13.51	10.78	8.93	11.33	11987612	10022219	8564730	30580544	39.2001	32.7732	28.0071	9461508	1418297	161115	11040962	85.6946	12.8458	1.45925	48322	48401	0.998368	-1.5	27438	1174672	2.3358	11.8	24309039	84.7	9.35	2435.3
	276	2014	1	Texas	TX	TRE	South	-0.5	cold	2014-01-18	09:00:00	2014-01-18	09:45:00	public appeal	NA	NA	45	NA	NA	11.22	8.02	5.83	8.75	13580936	11215845	8680503	33491405	40.5505	33.4887	25.9186	10138874	1432478	101641	11672996	86.8575	12.2717	0.870736	52742	49091	1.07437	2	28121	1421759	1.9779	10.9	26979078	84.7	9.35	2435.3
	277	2014	6	Texas	TX	TRE	South	0	normal	2014-06-12	09:10:00	2014-06-12	09:11:00	intentional attack	NA	NA	1	NA	NA	12.17	8.26	6.34	9.2	12861137	12571521	9260108	34707247	37.0561	36.2216	26.6806	10138874	1432478	101641	11672996	86.8575	12.2717	0.870736	52742	49091	1.07437	2	28121	1421759	1.9779	10.9	26979078	84.7	9.35	2435.3
	278	2004	6	Texas	TX	TRE	South	0.3	normal	2004-06-01	17:00:00	2004-06-02	13:00:00	severe weather	heavy wind	NA	1200	1900	500000	10.44	8.25	6.24	8.55	11855394	9110529	8526175	29499229	40.1888	30.884	28.903	8562931	1443587	132084	10138864	84.4565	14.2382	1.30275	46396	47037	0.986372	3.2	26846	1039001	2.58383	10	22394023	84.7	9.35	2435.3
	279	2015	7	Texas	TX	TRE	South	1.2	warm	2015-07-30	09:50:00	2015-07-30	19:00:00	system operability disruption	NA	NA	550	NA	NA	11.58	7.73	5.7	8.84	16452344	13820027	9452405	39740458	41.3995	34.7757	23.7853	10318006	1425780	105936	11849725	87.0738	12.0322	0.893995	53707	49844	1.0775	1.8	31256	1488049	2.10047	11	27469114	84.7	9.35	2435.3
	280	2006	4	Texas	TX	TRE	South	-0.2	normal	2006-04-21	07:00:00	2006-04-21	22:00:00	severe weather	NA	NA	900	219	82000	12.72	9.9	7.66	10.06	8485536	8371184	8809138	25670267	33.0559	32.6104	34.3165	9102596	1489895	139100	10731627	84.8203	13.8832	1.29617	47876	48909	0.978879	3.1	28157	1118368	2.51769	10.7	23359580	84.7	9.35	2435.3
	281	2009	3	Texas	TX	WECC	South	-0.4	normal	2009-03-01	00:15:00	2009-03-01	15:00:00	equipment failure	transmission trip	NA	885	250	132000	12.93	9.8	7.25	10.02	8389591	8881343	8103648	25380423	33.0554	34.9929	31.9287	9491971	1435745	136221	11063939	85.792	12.9768	1.23122	47233	46680	1.01185	-2.3	25406	1171474	2.16872	10.3	24801761	84.7	9.35	2435.3
	282	2010	8	Texas	TX	TRE	South	-1.2	cold	2010-08-23	17:50:00	2010-08-24	09:30:00	severe weather	NA	NA	940	746	81586	11.7	9.15	6.68	9.63	16560190	12576293	9588951	38732076	42.7558	32.47	24.7571	9536778	1459667	127608	11124056	85.7311	13.1217	1.14714	47746	47287	1.00971	1.1	28030	1205374	2.32542	10.6	25244363	84.7	9.35	2435.3
	283	2015	12	Texas	TX	TRE	South	2.3	warm	2015-12-26	19:30:00	NA	NA	severe weather	NA	NA	NA	NA	70000	11.33	7.59	5.28	8.2	9873550	10401668	8456633	28745852	34.3477	36.1849	29.4186	10318006	1425780	105936	11849725	87.0738	12.0322	0.893995	53707	49844	1.0775	1.8	31256	1488049	2.10047	11	27469114	84.7	9.35	2435.3
	284	2016	4	Texas	TX	TRE	South	1.1	warm	2016-04-18	05:05:00	2016-04-20	07:55:00	severe weather	NA	NA	3050	NA	415103	11.28	7.37	4.82	7.74	8353969	10574632	8846832	27789572	30.0615	38.0525	31.8351	10521732	1447247	105552	12074534	87.1399	11.9859	0.87417	53104	50660	1.04824	-1.1	31136	1481866	2.10113	8.5	27904862	84.7	9.35	2435.3
	285	2007	5	Texas	TX	TRE	South	-0.2	normal	2007-05-02	13:30:00	2007-05-03	20:00:00	severe weather	storm	NA	1830	NA	300000	12.62	9.85	7.87	10.1	8897783	8983184	8996509	26883068	33.0981	33.4158	33.4653	9166849	1413358	168586	10748834	85.2823	13.1489	1.56841	49068	49126	0.998819	2.5	27695	1169399	2.36831	10.9	23831983	84.7	9.35	2435.3
	286	2009	6	Texas	TX	TRE	South	0.4	normal	2009-06-10	18:00:00	2009-06-14	22:00:00	severe weather	storm	NA	6000	NA	800000	12.66	10.06	6.74	10.27	12820217	10682228	8017142	31525789	40.6658	33.8841	25.4304	9491971	1435745	136221	11063939	85.792	12.9768	1.23122	47233	46680	1.01185	-2.3	25406	1171474	2.16872	10.3	24801761	84.7	9.35	2435.3
	287	2011	9	Texas	TX	TRE	South	-0.8	cold	2011-09-29	05:00:00	2011-09-30	06:00:00	severe weather	NA	NA	1500	NA	65000	11.16	9.03	6.69	9.34	15104071	12619255	8870960	36600689	41.2672	34.4782	24.2371	9621481	1363629	99033	11084145	86.804	12.3025	0.893465	48595	47586	1.0212	1.8	28045	1246833	2.2493	10.2	25654464	84.7	9.35	2435.3
	288	2004	5	Texas	TX	TRE	South	0.2	normal	2004-05-11	15:30:00	2004-05-11	18:00:00	severe weather	thunderstorm	NA	150	85	62500	9.76	7.8	5.94	7.86	8669602	8061188	8394655	25132126	34.4961	32.0752	33.4021	8562931	1443587	132084	10138864	84.4565	14.2382	1.30275	46396	47037	0.986372	3.2	26846	1039001	2.58383	10	22394023	84.7	9.35	2435.3
	289	2015	8	Texas	TX	TRE	South	1.4	warm	2015-08-11	19:30:00	2015-08-13	04:05:00	severe weather	NA	NA	1955	NA	100000	11.51	7.76	5.78	8.9	17143154	14046972	9150486	40357061	42.4787	34.8067	22.6738	10318006	1425780	105936	11849725	87.0738	12.0322	0.893995	53707	49844	1.0775	1.8	31256	1488049	2.10047	11	27469114	84.7	9.35	2435.3
	290	2009	1	Texas	TX	TRE	South	-0.7	cold	2009-01-05	05:00:00	2009-01-06	18:00:00	severe weather	storm	NA	2220	NA	157019	12.6	9.98	7.84	10.41	11093741	9352844	7879244	28331887	39.1564	33.0117	27.8105	9491971	1435745	136221	11063939	85.792	12.9768	1.23122	47233	46680	1.01185	-2.3	25406	1171474	2.16872	10.3	24801761	84.7	9.35	2435.3
	291	2009	7	Texas	TX	TRE	South	0.5	warm	2009-07-08	13:30:00	2009-07-08	19:00:00	public appeal	NA	NA	330	NA	NA	12.38	9.48	6.23	10.02	16354219	12037833	8418628	36817135	44.4201	32.6963	22.8661	9491971	1435745	136221	11063939	85.792	12.9768	1.23122	47233	46680	1.01185	-2.3	25406	1171474	2.16872	10.3	24801761	84.7	9.35	2435.3
	292	2011	3	Texas	TX	TRE	South	-0.7	cold	2011-03-15	18:00:00	2011-03-15	19:14:00	intentional attack	vandalism	NA	74	NA	NA	11.13	8.92	6.08	8.75	8617852	9555390	8287010	26464992	32.5632	36.1058	31.3131	9621481	1363629	99033	11084145	86.804	12.3025	0.893465	48595	47586	1.0212	1.8	28045	1246833	2.2493	10.2	25654464	84.7	9.35	2435.3
	293	2005	5	Texas	TX	TRE	South	0.3	normal	2005-05-08	15:00:00	2005-05-08	22:00:00	severe weather	thunderstorm	NA	420	672	243000	10.72	8.34	6.46	8.51	8411597	8743667	8301649	25461708	33.0363	34.3405	32.6044	8823252	1461530	113955	10398774	84.849	14.0548	1.09585	46451	48090	0.965918	0.1	25391	1058069	2.39975	9.7	22778123	84.7	9.35	2435.3
	294	2001	3	Texas	TX	TRE	South	-0.4	normal	2001-03-14	15:00:00	2001-03-15	15:00:00	system operability disruption	NA	NA	1440	NA	114000	8.39	7.83	5.1	7.02	7293281	6120021	7947384	22424411	32.5238	27.2918	35.4408	8302025	1143697	65290	9635092	86.1645	11.8701	0.677627	45462	44719	1.01661	0.8	28505	969236	2.94098	10.9	21319622	84.7	9.35	2435.3
	295	2011	12	Texas	TX	TRE	South	-0.9	cold	2011-12-02	16:15:00	2011-12-02	20:30:00	intentional attack	vandalism	NA	255	NA	NA	10.89	8.49	5.82	8.61	10249018	9506503	7965841	27726661	36.9645	34.2865	28.7299	9621481	1363629	99033	11084145	86.804	12.3025	0.893465	48595	47586	1.0212	1.8	28045	1246833	2.2493	10.2	25654464	84.7	9.35	2435.3
	296	2014	6	Indiana	IN	RFC	Central	0	normal	2014-06-30	23:20:00	2014-07-01	17:00:00	severe weather	thunderstorm	NA	1060	NA	127000	11.71	9.84	7.04	9.11	2771413	2133179	4204757	9110926	30.4186	23.4134	46.1507	2784660	348699	18106	3151466	88.3608	11.0647	0.574526	44539	49091	0.907274	1.7	5224	293817	1.77798	2.2	6597880	72.44	13.27	1860
	297	2009	1	Indiana	IN	RFC	Central	-0.7	cold	2009-01-17	08:00:00	2009-01-25	20:00:00	fuel supply emergency	NA	NA	12240	NA	NA	8.78	8.21	5.85	7.58	3874521	2084470	3468739	9430041	41.087	22.1046	36.7839	2733611	341437	18264	3093313	88.3716	11.0379	0.590435	40775	46680	0.8735	-6.8	5315	263380	2.018	2.3	6459325	72.44	13.27	1860
	298	2004	7	Indiana	IN	ECAR	Central	0.5	warm	2004-07-13	16:30:00	2004-07-17	08:00:00	severe weather	thunderstorm	NA	5250	600	135000	7.37	6.32	4.36	5.8	3007566	2135701	4060712	9205202	32.6725	23.201	44.1132	2654030	322880	18739	2995650	88.5961	10.7783	0.62554	43489	47037	0.92457	3	5715	271068	2.10833	2.2	6233007	72.44	13.27	1860
	299	2013	11	Indiana	IN	RFC	Central	-0.3	normal	2013-11-17	16:47:00	2013-11-20	16:47:00	severe weather	thunderstorm	NA	4320	NA	61705	11.18	9.71	6.72	8.74	2445378	1853663	3839392	8139959	30.0417	22.7724	47.1672	2771260	346933	18162	3136356	88.3592	11.0617	0.57908	43774	48396	0.904496	1.7	5500	287628	1.91219	2.2	6570518	72.44	13.27	1860
	300	2015	11	Indiana	IN	RFC	Central	2.2	warm	2015-11-10	12:00:00	2015-11-10	14:00:00	intentional attack	sabotage	NA	120	0	0	11.64	9.62	6.67	8.79	2078915	1784781	3506604	7371969	28.2003	24.2104	47.5667	2804861	350474	18213	3173549	88.3825	11.0436	0.5739	45136	49844	0.905545	1.3	5447	295632	1.84249	2.2	6619680	72.44	13.27	1860
	301	2008	5	Indiana	IN	RFC	Central	-0.7	cold	2008-05-11	16:50:00	2008-05-11	20:43:00	islanding	NA	NA	233	47	9700	9.68	7.76	5.2	6.89	1930280	1921936	4163972	8017586	24.0756	23.9715	51.9355	2733128	341154	18099	3092382	88.3826	11.0321	0.585277	43760	48401	0.904114	-1.3	5689	281148	2.02349	2.2	6424806	72.44	13.27	1860
	302	2000	8	Indiana	IN	ECAR	Central	-0.5	cold	2000-08-28	23:00:00	NA	NA	equipment failure	line fault	NA	NA	15	124000	6.97	6.02	3.94	5.39	2873955	1992006	4165333	9080103	31.6511	21.9381	45.8732	2545743	290737	19058	2865343	88.846	10.1467	0.665121	41302	44745	0.923053	2.3	6964	251606	2.76782	2.3	6091866	72.44	13.27	1860
	303	2009	1	Indiana	IN	RFC	Central	-0.7	cold	2009-01-22	16:00:00	2009-01-22	17:05:00	system operability disruption	NA	NA	65	50	9700	8.78	8.21	5.85	7.58	3874521	2084470	3468739	9430041	41.087	22.1046	36.7839	2733611	341437	18264	3093313	88.3716	11.0379	0.590435	40775	46680	0.8735	-6.8	5315	263380	2.018	2.3	6459325	72.44	13.27	1860
	304	2008	12	Indiana	IN	RFC	Central	-0.7	cold	2008-12-19	09:00:00	2008-12-20	20:20:00	severe weather	winter storm	NA	2120	NA	50000	8.63	8	5.55	7.28	3526552	2006800	3589313	9124826	38.6479	21.9927	39.3357	2733128	341154	18099	3092382	88.3826	11.0321	0.585277	43760	48401	0.904114	-1.3	5689	281148	2.02349	2.2	6424806	72.44	13.27	1860
	305	2008	6	Indiana	IN	RFC	Central	-0.5	cold	2008-06-15	19:06:00	2008-06-15	20:42:00	islanding	NA	NA	96	57	9700	9.03	7.68	5.35	7.03	2776497	2132198	4116899	9027043	30.7575	23.6201	45.6063	2733128	341154	18099	3092382	88.3826	11.0321	0.585277	43760	48401	0.904114	-1.3	5689	281148	2.02349	2.2	6424806	72.44	13.27	1860
	306	2014	5	Indiana	IN	RFC	Central	-0.1	normal	2014-05-15	12:10:00	2014-05-15	12:13:00	intentional attack	NA	NA	3	NA	NA	11.98	9.94	6.77	8.88	2166752	1943642	4175690	8287573	26.1446	23.4525	50.385	2784660	348699	18106	3151466	88.3608	11.0647	0.574526	44539	49091	0.907274	1.7	5224	293817	1.77798	2.2	6597880	72.44	13.27	1860
	307	2013	11	Indiana	IN	RFC	Central	-0.3	normal	2013-11-17	13:06:00	2013-11-20	13:06:00	severe weather	thunderstorm	NA	4320	NA	75065	11.18	9.71	6.72	8.74	2445378	1853663	3839392	8139959	30.0417	22.7724	47.1672	2771260	346933	18162	3136356	88.3592	11.0617	0.57908	43774	48396	0.904496	1.7	5500	287628	1.91219	2.2	6570518	72.44	13.27	1860
	308	2013	11	Indiana	IN	RFC	Central	-0.3	normal	2013-11-17	12:35:00	2013-11-17	13:40:00	system operability disruption	NA	NA	65	38	7500	11.18	9.71	6.72	8.74	2445378	1853663	3839392	8139959	30.0417	22.7724	47.1672	2771260	346933	18162	3136356	88.3592	11.0617	0.57908	43774	48396	0.904496	1.7	5500	287628	1.91219	2.2	6570518	72.44	13.27	1860
	309	2011	7	Indiana	IN	RFC	Central	-0.3	normal	2011-07-28	00:14:00	2011-07-29	12:00:00	severe weather	NA	NA	2146	NA	201000	10	8.79	6.37	8.31	3971034	2461570	4069938	10504000	37.805	23.4346	38.7466	2744879	343626	17891	3106397	88.3621	11.0619	0.575941	43109	47586	0.905918	0	5928	280925	2.11017	2.2	6516845	72.44	13.27	1860
	310	2011	10	Indiana	IN	RFC	Central	-0.9	cold	2011-10-27	01:00:00	2011-10-27	02:36:00	intentional attack	vandalism	NA	96	NA	NA	11.08	9.03	6.3	8.16	2059581	1944850	4119071	8125037	25.3486	23.9365	50.696	2744879	343626	17891	3106397	88.3621	11.0619	0.575941	43109	47586	0.905918	0	5928	280925	2.11017	2.2	6516845	72.44	13.27	1860
	311	2013	11	Indiana	IN	RFC	Central	-0.3	normal	2013-11-17	16:47:00	2013-11-20	11:59:00	severe weather	tornadoes	NA	4032	535	61705	11.18	9.71	6.72	8.74	2445378	1853663	3839392	8139959	30.0417	22.7724	47.1672	2771260	346933	18162	3136356	88.3592	11.0617	0.57908	43774	48396	0.904496	1.7	5500	287628	1.91219	2.2	6570518	72.44	13.27	1860
	312	2014	5	Indiana	IN	RFC	Central	-0.1	normal	2014-05-09	18:00:00	2014-05-11	13:00:00	severe weather	heavy wind	NA	2580	NA	56000	11.98	9.94	6.77	8.88	2166752	1943642	4175690	8287573	26.1446	23.4525	50.385	2784660	348699	18106	3151466	88.3608	11.0647	0.574526	44539	49091	0.907274	1.7	5224	293817	1.77798	2.2	6597880	72.44	13.27	1860
	313	2012	10	Indiana	IN	RFC	Central	0.3	normal	2012-10-23	09:10:00	2012-10-23	09:16:00	system operability disruption	transmission interruption	NA	6	49	9800	11.09	8.99	6.21	8.16	2105254	1924783	3981686	8013425	26.2716	24.0195	49.6877	2755595	344453	18525	3118574	88.3607	11.0452	0.594021	43056	48156	0.894094	-0.1	5380	281487	1.91128	2.2	6538283	72.44	13.27	1860
	314	2012	7	Indiana	IN	RFC	Central	0.1	normal	2012-07-24	07:01:00	2012-07-24	16:30:00	severe weather	thunderstorm	NA	569	NA	82621	9.94	8.92	6.36	8.31	4049005	2456343	4137384	10644457	38.0386	23.0763	38.8689	2755595	344453	18525	3118574	88.3607	11.0452	0.594021	43056	48156	0.894094	-0.1	5380	281487	1.91128	2.2	6538283	72.44	13.27	1860
	315	2011	11	Indiana	IN	RFC	Central	-1	cold	2011-11-22	23:16:00	2011-11-22	23:16:00	intentional attack	vandalism	NA	0	0	0	10.29	8.67	6.14	7.91	2287538	1808806	3836616	7934607	28.8299	22.7964	48.3529	2744879	343626	17891	3106397	88.3621	11.0619	0.575941	43109	47586	0.905918	0	5928	280925	2.11017	2.2	6516845	72.44	13.27	1860
	316	2005	1	Indiana	IN	ECAR	Central	0.7	warm	2005-01-05	21:10:00	2005-01-16	23:00:00	severe weather	winter storm	NA	15950	545	114791	6.78	6.21	4.21	5.57	3367147	1950501	3955277	9274798	36.3043	21.0301	42.6454	2690394	328735	19057	3038187	88.5526	10.8201	0.627249	43159	48090	0.897463	-0.8	5585	270982	2.06102	2.2	6278616	72.44	13.27	1860
	317	2012	8	Indiana	IN	RFC	Central	0.3	normal	2012-08-04	04:00:00	2012-08-04	07:20:00	severe weather	thunderstorm	NA	200	NA	61413	10.44	8.96	6.2	8.27	3288694	2265246	4210886	9766472	33.6733	23.1941	43.1157	2755595	344453	18525	3118574	88.3607	11.0452	0.594021	43056	48156	0.894094	-0.1	5380	281487	1.91128	2.2	6538283	72.44	13.27	1860
	318	2010	6	Indiana	IN	RFC	Central	-0.4	normal	2010-06-18	15:30:00	2010-06-20	00:30:00	severe weather	thunderstorm	NA	1980	NA	94345	9.47	8.18	5.77	7.59	3044801	2221596	3854047	9121925	33.3789	24.3545	42.2504	2742789	341727	18796	3103313	88.3826	11.0117	0.605675	43130	47287	0.91209	5.8	5955	279927	2.12734	2.3	6490590	72.44	13.27	1860
	319	2006	4	Indiana	IN	RFC	Central	-0.2	normal	2006-04-02	21:00:00	2006-04-05	16:25:00	severe weather	tornadoes	NA	4045	1000	186000	8.96	7.64	5.12	6.69	2079240	1754380	4079770	7914725	26.2705	22.166	51.5466	2710178	332336	19147	3061662	88.5198	10.8548	0.625379	43639	48909	0.892249	1.1	5825	276354	2.1078	2.2	6332669	72.44	13.27	1860
	320	2013	6	Indiana	IN	RFC	Central	-0.2	normal	2013-06-24	19:30:00	2013-06-26	17:00:00	severe weather	thunderstorm	NA	2730	NA	86615	11.32	9.57	6.71	8.79	2617255	2082067	3997477	8698240	30.0895	23.9366	45.9573	2771260	346933	18162	3136356	88.3592	11.0617	0.57908	43774	48396	0.904496	1.7	5500	287628	1.91219	2.2	6570518	72.44	13.27	1860
	321	2011	5	Indiana	IN	RFC	Central	-0.4	normal	2011-05-23	16:45:00	2011-05-25	23:59:00	severe weather	NA	NA	3314	1024	215387	10.52	8.75	6.08	7.94	2273077	1986781	4010162	8271642	27.4804	24.0192	48.4808	2744879	343626	17891	3106397	88.3621	11.0619	0.575941	43109	47586	0.905918	0	5928	280925	2.11017	2.2	6516845	72.44	13.27	1860
	322	2008	5	Indiana	IN	RFC	Central	-0.7	cold	2008-05-30	22:00:00	2008-06-04	23:59:00	severe weather	thunderstorm	NA	7319	NA	70000	9.68	7.76	5.2	6.89	1930280	1921936	4163972	8017586	24.0756	23.9715	51.9355	2733128	341154	18099	3092382	88.3826	11.0321	0.585277	43760	48401	0.904114	-1.3	5689	281148	2.02349	2.2	6424806	72.44	13.27	1860
	323	2008	6	Indiana	IN	RFC	Central	-0.5	cold	2008-06-23	13:44:00	2008-06-23	13:45:00	equipment failure	breaker trip	NA	1	425	NA	9.03	7.68	5.35	7.03	2776497	2132198	4116899	9027043	30.7575	23.6201	45.6063	2733128	341154	18099	3092382	88.3826	11.0321	0.585277	43760	48401	0.904114	-1.3	5689	281148	2.02349	2.2	6424806	72.44	13.27	1860
	324	2007	9	Indiana	IN	RFC	Central	-0.9	cold	2007-09-17	19:01:00	2007-09-17	19:48:00	islanding	NA	NA	47	50	9600	8.55	7.47	5.17	6.8	3000095	2207150	4155078	9363617	32.0399	23.5716	44.3747	2727752	336379	19684	3083816	88.4538	10.9079	0.6383	44344	49126	0.902658	1.6	5483	282897	1.93816	2.2	6379599	72.44	13.27	1860
	325	2012	7	Indiana	IN	RFC	Central	0.1	normal	2012-07-27	17:19:00	2012-07-28	17:19:00	severe weather	thunderstorm	NA	1440	NA	52702	9.94	8.92	6.36	8.31	4049005	2456343	4137384	10644457	38.0386	23.0763	38.8689	2755595	344453	18525	3118574	88.3607	11.0452	0.594021	43056	48156	0.894094	-0.1	5380	281487	1.91128	2.2	6538283	72.44	13.27	1860
	326	2012	4	Indiana	IN	RFC	Central	-0.4	normal	2012-04-23	08:11:00	2012-04-23	12:47:00	intentional attack	vandalism	NA	276	NA	NA	11.56	9.49	6.55	8.47	1882905	1806744	3978306	7669655	24.5501	23.557	51.8707	2755595	344453	18525	3118574	88.3607	11.0452	0.594021	43056	48156	0.894094	-0.1	5380	281487	1.91128	2.2	6538283	72.44	13.27	1860
	327	2012	8	Indiana	IN	RFC	Central	0.3	normal	2012-08-16	13:13:00	2012-08-16	13:13:00	intentional attack	vandalism	NA	0	0	0	10.44	8.96	6.2	8.27	3288694	2265246	4210886	9766472	33.6733	23.1941	43.1157	2755595	344453	18525	3118574	88.3607	11.0452	0.594021	43056	48156	0.894094	-0.1	5380	281487	1.91128	2.2	6538283	72.44	13.27	1860
	328	2011	7	Indiana	IN	RFC	Central	-0.3	normal	2011-07-28	13:32:00	2011-07-28	13:32:00	intentional attack	vandalism	NA	0	NA	NA	10	8.79	6.37	8.31	3971034	2461570	4069938	10504000	37.805	23.4346	38.7466	2744879	343626	17891	3106397	88.3621	11.0619	0.575941	43109	47586	0.905918	0	5928	280925	2.11017	2.2	6516845	72.44	13.27	1860
	329	2011	5	Indiana	IN	RFC	Central	-0.4	normal	2011-05-25	22:14:00	2011-05-28	11:00:00	severe weather	NA	NA	3646	200	141000	10.52	8.75	6.08	7.94	2273077	1986781	4010162	8271642	27.4804	24.0192	48.4808	2744879	343626	17891	3106397	88.3621	11.0619	0.575941	43109	47586	0.905918	0	5928	280925	2.11017	2.2	6516845	72.44	13.27	1860
	330	2008	8	Indiana	IN	RFC	Central	-0.3	normal	2008-08-05	03:00:00	2008-08-05	21:50:00	severe weather	storm	NA	1130	NA	63000	9.21	8.16	5.79	7.48	3199870	2284029	4162640	9647930	33.1664	23.6738	43.1454	2733128	341154	18099	3092382	88.3826	11.0321	0.585277	43760	48401	0.904114	-1.3	5689	281148	2.02349	2.2	6424806	72.44	13.27	1860
	331	2013	11	Indiana	IN	RFC	Central	-0.3	normal	2013-11-05	10:10:00	2013-11-07	10:10:00	intentional attack	NA	NA	2880	NA	NA	11.18	9.71	6.72	8.74	2445378	1853663	3839392	8139959	30.0417	22.7724	47.1672	2771260	346933	18162	3136356	88.3592	11.0617	0.57908	43774	48396	0.904496	1.7	5500	287628	1.91219	2.2	6570518	72.44	13.27	1860
	332	2010	6	Indiana	IN	RFC	Central	-0.4	normal	2010-06-23	17:48:00	2010-06-24	02:21:00	severe weather	thunderstorm	NA	513	NA	53000	9.47	8.18	5.77	7.59	3044801	2221596	3854047	9121925	33.3789	24.3545	42.2504	2742789	341727	18796	3103313	88.3826	11.0117	0.605675	43130	47287	0.91209	5.8	5955	279927	2.12734	2.3	6490590	72.44	13.27	1860
	333	2008	12	Indiana	IN	RFC	Central	-0.7	cold	2008-12-30	16:02:00	2008-12-30	16:37:00	system operability disruption	NA	NA	35	41	9700	8.63	8	5.55	7.28	3526552	2006800	3589313	9124826	38.6479	21.9927	39.3357	2733128	341154	18099	3092382	88.3826	11.0321	0.585277	43760	48401	0.904114	-1.3	5689	281148	2.02349	2.2	6424806	72.44	13.27	1860
	334	2009	1	Indiana	IN	RFC	Central	-0.7	cold	2009-01-28	07:50:00	2009-02-13	20:03:00	severe weather	winter storm	NA	23773	NA	53700	8.78	8.21	5.85	7.58	3874521	2084470	3468739	9430041	41.087	22.1046	36.7839	2733611	341437	18264	3093313	88.3716	11.0379	0.590435	40775	46680	0.8735	-6.8	5315	263380	2.018	2.3	6459325	72.44	13.27	1860
	335	2008	6	Indiana	IN	RFC	Central	-0.5	cold	2008-06-22	16:55:00	2008-06-22	17:05:00	severe weather	thunderstorm	NA	10	650	NA	9.03	7.68	5.35	7.03	2776497	2132198	4116899	9027043	30.7575	23.6201	45.6063	2733128	341154	18099	3092382	88.3826	11.0321	0.585277	43760	48401	0.904114	-1.3	5689	281148	2.02349	2.2	6424806	72.44	13.27	1860
	336	2008	7	Indiana	IN	RFC	Central	-0.4	normal	2008-07-22	03:00:00	2008-07-24	19:32:00	severe weather	thunderstorm	NA	3872	NA	58000	9.16	8.05	5.64	7.4	3345607	2325328	4180769	9853190	33.9546	23.5997	42.4306	2733128	341154	18099	3092382	88.3826	11.0321	0.585277	43760	48401	0.904114	-1.3	5689	281148	2.02349	2.2	6424806	72.44	13.27	1860
	337	2010	6	Indiana	IN	RFC	Central	-0.4	normal	2010-06-01	22:03:00	2010-06-18	00:30:00	system operability disruption	NA	NA	23187	500	NA	9.47	8.18	5.77	7.59	3044801	2221596	3854047	9121925	33.3789	24.3545	42.2504	2742789	341727	18796	3103313	88.3826	11.0117	0.605675	43130	47287	0.91209	5.8	5955	279927	2.12734	2.3	6490590	72.44	13.27	1860
	338	2009	1	Indiana	IN	RFC	Central	-0.7	cold	2009-01-28	06:00:00	2009-02-05	18:00:00	severe weather	winter storm	NA	12240	506	75000	8.78	8.21	5.85	7.58	3874521	2084470	3468739	9430041	41.087	22.1046	36.7839	2733611	341437	18264	3093313	88.3716	11.0379	0.590435	40775	46680	0.8735	-6.8	5315	263380	2.018	2.3	6459325	72.44	13.27	1860
	339	2014	6	Alabama	AL	SERC	Southeast	0	normal	2014-06-07	23:00:00	2014-06-08	05:30:00	severe weather	thunderstorm	NA	390	217	65000	11.82	10.98	6.89	9.75	2865261	2073532	2968669	7907462	36.2349	26.2225	37.5426	2169790	360901	7236	2537927	85.4946	14.2203	0.285115	37083	49091	0.755393	0.6	5048	179832	2.80706	2.2	4846411	59.04	10.39	1278.5
	340	2000	NA	Alabama	AL	SERC	Southeast	NA	NA	NA	NA	NA	NA	severe weather	thunderstorm	NA	NA	NA	160000	NA	NA	NA	NA	NA	NA	NA	NA	NA	NA	NA	1930037	313017	6252	2262753	85.296	13.8335	0.276301	33712	44745	0.753425	1.1	5704	150090	3.80039	2.2	4452173	59.04	10.39	1278.5
	341	2000	12	Alabama	AL	SERC	Southeast	-0.8	cold	2000-12-16	11:36:00	2000-12-18	18:00:00	severe weather	tornadoes	NA	3264	NA	60000	6.62	6.64	3.72	5.51	2748170	1518728	2715622	7038185	39.0466	21.5784	38.5841	1930037	313017	6252	2262753	85.296	13.8335	0.276301	33712	44745	0.753425	1.1	5704	150090	3.80039	2.2	4452173	59.04	10.39	1278.5
	342	2000	8	Alabama	AL	SERC	Southeast	-0.5	cold	2000-08-10	21:30:00	2000-08-11	18:00:00	severe weather	NA	NA	1230	NA	75000	7.49	6.95	4.48	6.24	3209690	1906356	3084250	8257127	38.8718	23.0874	37.3526	1930037	313017	6252	2262753	85.296	13.8335	0.276301	33712	44745	0.753425	1.1	5704	150090	3.80039	2.2	4452173	59.04	10.39	1278.5
	343	2015	7	Alabama	AL	SERC	Southeast	1.2	warm	2015-07-14	20:00:00	2015-07-15	09:23:00	severe weather	NA	NA	803	366	111644	11.9	10.98	6.82	9.91	3575447	2274727	3084203	8934377	40.019	25.4604	34.5206	2182616	362871	7254	2552741	85.5009	14.215	0.284165	37597	49844	0.754293	1.4	4924	178600	2.757	2.3	4858979	59.04	10.39	1278.5
	344	2013	4	Alabama	AL	SERC	Southeast	-0.2	normal	2013-04-17	15:36:00	2013-04-17	16:53:00	intentional attack	NA	NA	77	NA	NA	11.39	10.31	5.41	8.56	2013734	1702449	2762984	6479167	31.0801	26.2757	42.6441	2158898	358712	7029	2524639	85.5131	14.2084	0.278416	36865	48396	0.761737	0.5	5199	178205	2.91743	2.2	4830533	59.04	10.39	1278.5
	345	2014	6	Mississippi	MS	SERC	South	0	normal	2014-06-11	16:00:00	2014-06-11	16:30:00	intentional attack	vandalism	NA	30	NA	NA	11.65	10.76	7.22	9.95	1547047	1259674	1344819	4151539	37.2644	30.3423	32.3933	1263583	230416	10922	1504921	83.9634	15.3108	0.725752	31651	49091	0.644741	-0.4	2807	94766	2.96203	1	2993443	49.35	21.73	1324
	346	2011	5	Mississippi	MS	SERC	South	-0.4	normal	2011-05-26	01:00:00	2011-05-26	06:00:00	system operability disruption	transmission interruption	NA	300	30	10000	10.7	9.74	6.22	8.81	1270836	1105576	1323377	3699788	34.3489	29.8821	35.769	1251640	226136	6931	1484707	84.3022	15.231	0.466826	31111	47586	0.653785	-0.9	2773	92662	2.9926	1	2977999	49.35	21.73	1324
	347	2014	5	Mississippi	MS	SERC	South	-0.1	normal	2014-05-08	01:00:00	2014-05-08	01:01:00	intentional attack	NA	NA	1	NA	NA	11.92	10.84	6.22	9.44	1160700	1104818	1375455	3640973	31.8788	30.344	37.7771	1263583	230416	10922	1504921	83.9634	15.3108	0.725752	31651	49091	0.644741	-0.4	2807	94766	2.96203	1	2993443	49.35	21.73	1324
	348	2015	5	Mississippi	MS	SERC	South	0.8	warm	2015-05-12	00:40:00	2015-05-12	00:45:00	intentional attack	sabotage	NA	5	0	0	12.2	10.96	6.31	9.61	1163386	1082136	1356705	3602227	32.2963	30.0407	37.663	1270397	231388	10860	1512645	83.9851	15.2969	0.717948	31894	49844	0.639876	0.8	2760	94675	2.91524	1	2992333	49.35	21.73	1324
	349	2011	5	Illinois	IL	RFC	Central	-0.4	normal	2011-05-24	09:00:00	2011-05-25	09:10:00	intentional attack	vandalism	NA	1450	0	0	12.37	8.84	6.35	9.03	3107957	3935978	3577850	10661657	29.1508	36.9171	33.5581	5089449	587337	5843	5682632	89.5615	10.3357	0.102822	51172	47586	1.07536	1.8	12062	658012	1.8331	4.6	12861882	88.49	8.52	2877.6
	350	2010	6	Illinois	IL	RFC	Central	-0.4	normal	2010-06-23	17:00:00	2010-06-25	13:40:00	severe weather	NA	NA	2680	NA	300000	12.7	9.19	6.66	9.64	4327167	4393958	3751808	12512370	34.5831	35.1169	29.9848	5070056	578768	5991	5654819	89.659	10.235	0.105945	50290	47287	1.06351	0.6	11860	645733	1.83667	4.4	12841249	88.49	8.52	2877.6
	351	2000	5	Illinois	IL	SERC	Central	-0.7	cold	2000-05-18	18:00:00	NA	NA	severe weather	heavy wind	NA	NA	NA	101830	9.23	7.38	5.2	6.94	2700772	3589025	3310657	10513961	25.6875	34.1358	31.4882	4748863	493670	5009	5282401	89.8997	9.34556	0.0948243	49276	44745	1.10126	2.8	15815	612709	2.58116	5.8	12434161	88.49	8.52	2877.6
	352	2007	8	Illinois	IL	RFC	Central	-0.6	cold	2007-08-23	16:00:00	2007-08-28	22:49:00	severe weather	storm	NA	7609	NA	629590	10.29	8.75	7.11	8.9	5602646	5049910	3890321	14587244	38.4078	34.6187	26.6693	5065123	579121	5889	5650142	89.6459	10.2497	0.104227	53015	49126	1.07916	0.6	12146	673075	1.80455	4.6	12695866	88.49	8.52	2877.6
	353	2012	6	Illinois	IL	RFC	Central	-0.1	normal	2012-06-29	23:30:00	2012-06-30	02:00:00	severe weather	thunderstorm	NA	150	NA	109000	11.24	7.76	5.67	8.36	4530627	4486977	3818273	12880287	35.1749	34.836	29.6443	5098647	590142	6042	5694834	89.5311	10.3628	0.106096	52264	48156	1.08531	2.1	12277	672840	1.82465	4.7	12875167	88.49	8.52	2877.6
	354	2010	10	Illinois	IL	RFC	Central	-1.5	cold	2010-10-26	09:00:00	2010-10-28	11:00:00	severe weather	thunderstorm	NA	3000	NA	192106	12.22	8.87	6.61	9.02	2957068	4102193	3644454	10746745	27.5159	38.1715	33.9122	5070056	578768	5991	5654819	89.659	10.235	0.105945	50290	47287	1.06351	0.6	11860	645733	1.83667	4.4	12841249	88.49	8.52	2877.6
	355	2012	7	Illinois	IL	RFC	Central	0.1	normal	2012-07-18	23:00:00	2012-07-19	06:00:00	severe weather	thunderstorm	NA	420	NA	181000	10.81	7.98	5.85	8.55	6329758	5057892	4200105	15636182	40.4815	32.3474	26.8614	5098647	590142	6042	5694834	89.5311	10.3628	0.106096	52264	48156	1.08531	2.1	12277	672840	1.82465	4.7	12875167	88.49	8.52	2877.6
	356	2013	11	Illinois	IL	RFC	Central	-0.3	normal	2013-11-17	14:31:00	2013-11-17	22:30:00	severe weather	thunderstorm	NA	479	NA	190000	10.61	8.04	5.79	8.12	3492923	3872093	3551225	10953971	31.8873	35.3488	32.4195	5120607	596672	6498	5723781	89.462	10.4244	0.113526	51812	48396	1.07058	-0.9	12161	667880	1.82084	4.6	12889580	88.49	8.52	2877.6
	357	2006	10	Illinois	IL	RFC	Central	0.7	warm	2006-10-02	14:00:00	2006-10-03	18:00:00	severe weather	thunderstorm	NA	1680	NA	471932	8.73	8.1	4.72	7.15	3179371	4196418	3672797	11093533	28.6597	37.8276	33.1076	5020608	568400	6513	5595528	89.7254	10.1581	0.116397	52683	48909	1.07716	2.4	11611	666120	1.74308	4.6	12643955	88.49	8.52	2877.6
	358	2010	6	Illinois	IL	RFC	Central	-0.4	normal	2010-06-18	16:00:00	2010-06-20	13:00:00	severe weather	NA	NA	2700	NA	400000	12.7	9.19	6.66	9.64	4327167	4393958	3751808	12512370	34.5831	35.1169	29.9848	5070056	578768	5991	5654819	89.659	10.235	0.105945	50290	47287	1.06351	0.6	11860	645733	1.83667	4.4	12841249	88.49	8.52	2877.6
	359	2005	6	Illinois	IL	RFC	Central	0.2	normal	2005-06-24	20:37:00	2005-06-24	23:06:00	equipment failure	transmission interruption	NA	149	350	51500	8.88	8.24	4.68	7.31	4465607	4688796	4282795	13479208	33.1296	34.7854	31.7733	5008031	566595	6786	5581420	89.7268	10.1514	0.121582	51447	48090	1.06981	1.5	11637	648737	1.79379	4.7	12609903	88.49	8.52	2877.6
	360	2011	6	Illinois	IL	RFC	Central	-0.3	normal	2011-06-30	22:30:00	2011-07-01	17:00:00	severe weather	NA	NA	1110	NA	121000	12.06	9	6.68	9.3	4055735	4307399	3750037	12154984	33.3668	35.4373	30.8518	5089449	587337	5843	5682632	89.5615	10.3357	0.102822	51172	47586	1.07536	1.8	12062	658012	1.8331	4.6	12861882	88.49	8.52	2877.6
	361	2014	6	Illinois	IL	RFC	Central	0	normal	2014-06-30	20:00:00	2014-07-02	18:30:00	severe weather	thunderstorm	NA	2790	NA	420000	12.15	9.45	6.74	9.51	4095842	4364200	3721963	12223612	33.5076	35.703	30.449	5145022	600246	6098	5751369	89.4573	10.4366	0.106027	52359	49091	1.06657	1.1	11765	674419	1.74446	4.7	12882189	88.49	8.52	2877.6
	362	2009	6	Illinois	IL	SERC	Central	0.4	normal	2009-06-19	13:00:00	2009-06-19	23:59:00	severe weather	storm	NA	659	NA	245000	11.4	9.12	7	9.28	4063311	4394984	3443122	11937603	34.0379	36.8163	28.8427	5074861	575801	5893	5656559	89.7164	10.1794	0.10418	50010	46680	1.07134	-3.1	11136	639965	1.7401	4.6	12796778	88.49	8.52	2877.6
	363	2004	8	Illinois	IL	RFC	Central	0.6	warm	2004-08-03	21:00:00	2004-08-04	19:00:00	severe weather	storm	NA	1320	127	127000	9.05	8.23	5.4	7.56	4084075	4166782	4099850	12389743	32.9634	33.6309	33.0907	4921448	544459	18318	5484232	89.7381	9.92772	0.334012	50674	47037	1.07732	2.2	12400	637979	1.94364	4.6	12589773	88.49	8.52	2877.6
	364	2011	7	Illinois	IL	RFC	Central	-0.3	normal	2011-07-23	02:30:00	2011-07-24	09:00:00	severe weather	NA	NA	1830	NA	169000	11.91	8.8	6.5	9.43	5911006	4889514	3912961	14759220	40.0496	33.1285	26.512	5089449	587337	5843	5682632	89.5615	10.3357	0.102822	51172	47586	1.07536	1.8	12062	658012	1.8331	4.6	12861882	88.49	8.52	2877.6
	365	2012	7	Illinois	IL	RFC	Central	0.1	normal	2012-07-01	13:00:00	2012-07-03	15:00:00	severe weather	thunderstorm	NA	3000	NA	320000	10.81	7.98	5.85	8.55	6329758	5057892	4200105	15636182	40.4815	32.3474	26.8614	5098647	590142	6042	5694834	89.5311	10.3628	0.106096	52264	48156	1.08531	2.1	12277	672840	1.82465	4.7	12875167	88.49	8.52	2877.6
	366	2000	NA	Illinois	IL	SERC	Central	NA	NA	NA	NA	NA	NA	severe weather	wildfire	NA	NA	NA	11000	NA	NA	NA	NA	NA	NA	NA	NA	NA	NA	NA	4748863	493670	5009	5282401	89.8997	9.34556	0.0948243	49276	44745	1.10126	2.8	15815	612709	2.58116	5.8	12434161	88.49	8.52	2877.6
	367	2012	7	Illinois	IL	RFC	Central	0.1	normal	2012-07-24	07:30:00	2012-07-24	22:00:00	severe weather	thunderstorm	NA	870	NA	330000	10.81	7.98	5.85	8.55	6329758	5057892	4200105	15636182	40.4815	32.3474	26.8614	5098647	590142	6042	5694834	89.5311	10.3628	0.106096	52264	48156	1.08531	2.1	12277	672840	1.82465	4.7	12875167	88.49	8.52	2877.6
	368	2008	5	Illinois	IL	RFC	Central	-0.7	cold	2008-05-30	09:30:00	2008-05-30	23:00:00	severe weather	storm	NA	810	NA	109000	11.6	9.12	7.01	9.04	2902619	4005532	3752726	10700552	27.1259	37.4329	35.0704	5098579	586611	6016	5691210	89.5869	10.3073	0.105707	51621	48401	1.06653	-2.6	12400	658018	1.88445	4.5	12747038	88.49	8.52	2877.6
	369	2013	6	Illinois	IL	RFC	Central	-0.2	normal	2013-06-24	19:30:00	2013-06-25	17:46:00	severe weather	thunderstorm	NA	1336	NA	283451	10.57	8.03	6.03	8.24	3819583	4257938	3567989	11688135	32.6791	36.4296	30.5266	5120607	596672	6498	5723781	89.462	10.4244	0.113526	51812	48396	1.07058	-0.9	12161	667880	1.82084	4.6	12889580	88.49	8.52	2877.6
	370	2011	6	Illinois	IL	RFC	Central	-0.3	normal	2011-06-21	21:45:00	2011-06-23	02:00:00	severe weather	thunderstorm	NA	1695	NA	300000	12.06	9	6.68	9.3	4055735	4307399	3750037	12154984	33.3668	35.4373	30.8518	5089449	587337	5843	5682632	89.5615	10.3357	0.102822	51172	47586	1.07536	1.8	12062	658012	1.8331	4.6	12861882	88.49	8.52	2877.6
	371	2003	7	Illinois	IL	SERC	Central	0.1	normal	2003-07-07	09:00:00	2003-07-07	15:00:00	severe weather	thunderstorm	NA	360	NA	72000	9.06	7.95	5.31	7.61	4797690	4666089	3673394	13175400	36.414	35.4152	27.8807	4900412	550038	7347	5457799	89.7873	10.078	0.134615	49579	45858	1.08114	1.3	11973	622516	1.92332	4.7	12556006	88.49	8.52	2877.6
	372	2013	8	Illinois	IL	RFC	Central	-0.3	normal	2013-08-30	19:30:00	2013-08-31	01:30:00	severe weather	thunderstorm	NA	360	NA	157000	10.73	8.42	6.1	8.54	4703031	4646543	3939018	13339394	35.2567	34.8332	29.5292	5120607	596672	6498	5723781	89.462	10.4244	0.113526	51812	48396	1.07058	-0.9	12161	667880	1.82084	4.6	12889580	88.49	8.52	2877.6
	373	2011	4	Illinois	IL	SERC	Central	-0.5	cold	2011-04-19	20:00:00	2011-04-19	22:00:00	severe weather	NA	NA	120	NA	80000	11.88	8.65	6.33	8.78	3012842	3779851	3574313	10403395	28.9602	36.3329	34.3572	5089449	587337	5843	5682632	89.5615	10.3357	0.102822	51172	47586	1.07536	1.8	12062	658012	1.8331	4.6	12861882	88.49	8.52	2877.6
	374	2008	8	Illinois	IL	RFC	Central	-0.3	normal	2008-08-04	18:00:00	2008-08-06	20:00:00	severe weather	NA	NA	3000	NA	653000	11.24	9.69	7.79	9.65	4621272	4716174	4006514	13391265	34.5096	35.2183	29.9189	5098579	586611	6016	5691210	89.5869	10.3073	0.105707	51621	48401	1.06653	-2.6	12400	658018	1.88445	4.5	12747038	88.49	8.52	2877.6
	375	2011	8	Illinois	IL	RFC	Central	-0.6	cold	2011-08-02	21:30:00	2011-08-03	19:00:00	severe weather	NA	NA	1290	NA	71500	11.55	9.16	6.85	9.35	5168270	4830347	4131584	14172569	36.4667	34.0824	29.152	5089449	587337	5843	5682632	89.5615	10.3357	0.102822	51172	47586	1.07536	1.8	12062	658012	1.8331	4.6	12861882	88.49	8.52	2877.6
	376	2004	7	Illinois	IL	RFC	Central	0.5	warm	2004-07-21	17:30:00	2004-07-22	19:00:00	severe weather	thunderstorm	NA	1530	200	200000	9.13	8.2	5.04	7.53	4554788	4447250	4117540	13156935	34.6189	33.8016	31.2956	4921448	544459	18318	5484232	89.7381	9.92772	0.334012	50674	47037	1.07732	2.2	12400	637979	1.94364	4.6	12589773	88.49	8.52	2877.6
	377	2006	3	Illinois	IL	RFC	Central	-0.4	normal	2006-03-12	20:30:00	2006-03-14	12:00:00	severe weather	NA	NA	2370	200	65400	7.91	7.43	4.31	6.54	3646834	4137882	3853899	11686951	31.2043	35.406	32.9761	5020608	568400	6513	5595528	89.7254	10.1581	0.116397	52683	48909	1.07716	2.4	11611	666120	1.74308	4.6	12643955	88.49	8.52	2877.6
	378	2007	12	Illinois	IL	RFC	Central	-1.3	cold	2007-12-23	01:00:00	2007-12-23	21:00:00	severe weather	storm	NA	1200	NA	237000	9.71	8.89	6.36	8.45	4423182	4196054	3475388	12148127	36.4104	34.5407	28.6084	5065123	579121	5889	5650142	89.6459	10.2497	0.104227	53015	49126	1.07916	0.6	12146	673075	1.80455	4.6	12695866	88.49	8.52	2877.6
	379	2007	7	Illinois	IL	RFC	Central	-0.4	normal	2007-07-18	18:00:00	2007-07-19	14:00:00	severe weather	NA	NA	1200	300	135000	9.89	8.63	6.79	8.56	5048009	4678486	3906172	13677722	36.9068	34.2052	28.5586	5065123	579121	5889	5650142	89.6459	10.2497	0.104227	53015	49126	1.07916	0.6	12146	673075	1.80455	4.6	12695866	88.49	8.52	2877.6
	380	2015	8	Illinois	IL	RFC	Central	1.4	warm	2015-08-03	00:30:00	2015-08-03	02:00:00	severe weather	NA	NA	90	NA	115000	12.42	9.05	6.65	9.59	4666725	4684697	3621918	13015252	35.8558	35.9939	27.8283	5172653	603187	5997	5781840	89.4638	10.4324	0.103721	53640	49844	1.07616	2.4	11609	690811	1.68049	4.6	12859995	88.49	8.52	2877.6
	381	2003	11	Illinois	IL	RFC	Central	0.3	normal	2003-11-12	17:00:00	2003-11-12	19:00:00	severe weather	heavy wind	NA	120	371	51000	8.12	6.84	4.61	6.47	2945992	3896570	3346568	10223608	28.8156	38.1135	32.7337	4900412	550038	7347	5457799	89.7873	10.078	0.134615	49579	45858	1.08114	1.3	11973	622516	1.92332	4.7	12556006	88.49	8.52	2877.6
	382	2000	8	Illinois	IL	SERC	Central	-0.5	cold	2000-08-06	16:00:00	2000-08-07	12:00:00	severe weather	NA	NA	1200	NA	239567	9.48	7.87	5.43	7.52	4247741	4469263	4038078	13665101	31.0846	32.7057	29.5503	4748863	493670	5009	5282401	89.8997	9.34556	0.0948243	49276	44745	1.10126	2.8	15815	612709	2.58116	5.8	12434161	88.49	8.52	2877.6
	383	2014	1	Illinois	IL	RFC	Central	-0.5	cold	2014-01-07	10:59:00	2014-01-09	09:00:00	fuel supply emergency	Natural Gas	NA	2761	NA	NA	10.34	8.97	6.9	8.86	4791210	4641133	3778464	13272311	36.0993	34.9685	28.4688	5145022	600246	6098	5751369	89.4573	10.4366	0.106027	52359	49091	1.06657	1.1	11765	674419	1.74446	4.7	12882189	88.49	8.52	2877.6
	384	2008	6	Illinois	IL	RFC	Central	-0.5	cold	2008-06-15	08:00:00	2008-06-15	20:00:00	severe weather	NA	NA	720	NA	165000	11.57	9.73	7.3	9.61	4186258	4533618	3786565	12545025	33.3699	36.1388	30.1838	5098579	586611	6016	5691210	89.5869	10.3073	0.105707	51621	48401	1.06653	-2.6	12400	658018	1.88445	4.5	12747038	88.49	8.52	2877.6
	385	2012	8	Illinois	IL	RFC	Central	0.3	normal	2012-08-04	17:30:00	2012-08-05	12:10:00	severe weather	thunderstorm	NA	1120	NA	325000	10.78	7.99	5.93	8.41	5149124	4821316	4047841	14063905	36.6123	34.2815	28.7818	5098647	590142	6042	5694834	89.5311	10.3628	0.106096	52264	48156	1.08531	2.1	12277	672840	1.82465	4.7	12875167	88.49	8.52	2877.6
	386	2010	10	Illinois	IL	RFC	Central	-1.5	cold	2010-10-27	17:00:00	2010-10-29	04:00:00	severe weather	heavy wind	NA	2100	NA	127000	12.22	8.87	6.61	9.02	2957068	4102193	3644454	10746745	27.5159	38.1715	33.9122	5070056	578768	5991	5654819	89.659	10.235	0.105945	50290	47287	1.06351	0.6	11860	645733	1.83667	4.4	12841249	88.49	8.52	2877.6
	387	2003	7	Illinois	IL	SERC	Central	0.1	normal	2003-07-05	03:00:00	2003-07-05	19:00:00	severe weather	storm	NA	960	80	130000	9.06	7.95	5.31	7.61	4797690	4666089	3673394	13175400	36.414	35.4152	27.8807	4900412	550038	7347	5457799	89.7873	10.078	0.134615	49579	45858	1.08114	1.3	11973	622516	1.92332	4.7	12556006	88.49	8.52	2877.6
	388	2011	6	Illinois	IL	RFC	Central	-0.3	normal	2011-06-09	04:30:00	2011-06-09	12:00:00	severe weather	thunderstorm	NA	450	NA	169000	12.06	9	6.68	9.3	4055735	4307399	3750037	12154984	33.3668	35.4373	30.8518	5089449	587337	5843	5682632	89.5615	10.3357	0.102822	51172	47586	1.07536	1.8	12062	658012	1.8331	4.6	12861882	88.49	8.52	2877.6
	389	2006	7	Illinois	IL	RFC	Central	0.1	normal	2006-07-17	21:00:00	2006-07-18	21:00:00	severe weather	thunderstorm	NA	1440	NA	170519	9.15	8.7	5.22	7.94	5776437	4835826	3871048	14524133	39.7713	33.2951	26.6525	5020608	568400	6513	5595528	89.7254	10.1581	0.116397	52683	48909	1.07716	2.4	11611	666120	1.74308	4.6	12643955	88.49	8.52	2877.6
	390	2011	2	Illinois	IL	RFC	Central	-1	cold	2011-02-01	21:00:00	2011-02-02	14:00:00	severe weather	winter storm	NA	1020	NA	190000	11.19	8.64	6.43	8.84	3975571	4076089	3493299	11594099	34.2896	35.1566	30.13	5089449	587337	5843	5682632	89.5615	10.3357	0.102822	51172	47586	1.07536	1.8	12062	658012	1.8331	4.6	12861882	88.49	8.52	2877.6
	391	2011	7	Illinois	IL	RFC	Central	-0.3	normal	2011-07-11	09:00:00	2011-07-11	09:00:00	severe weather	NA	NA	0	NA	500000	11.91	8.8	6.5	9.43	5911006	4889514	3912961	14759220	40.0496	33.1285	26.512	5089449	587337	5843	5682632	89.5615	10.3357	0.102822	51172	47586	1.07536	1.8	12062	658012	1.8331	4.6	12861882	88.49	8.52	2877.6
	392	2008	6	Illinois	IL	RFC	Central	-0.5	cold	2008-06-08	09:30:00	2008-06-09	19:00:00	severe weather	NA	NA	2010	NA	125000	11.57	9.73	7.3	9.61	4186258	4533618	3786565	12545025	33.3699	36.1388	30.1838	5098579	586611	6016	5691210	89.5869	10.3073	0.105707	51621	48401	1.06653	-2.6	12400	658018	1.88445	4.5	12747038	88.49	8.52	2877.6
	393	2011	7	Illinois	IL	SERC	Central	-0.3	normal	2011-07-21	13:00:00	2011-07-21	15:00:00	public appeal	NA	NA	120	NA	NA	11.91	8.8	6.5	9.43	5911006	4889514	3912961	14759220	40.0496	33.1285	26.512	5089449	587337	5843	5682632	89.5615	10.3357	0.102822	51172	47586	1.07536	1.8	12062	658012	1.8331	4.6	12861882	88.49	8.52	2877.6
	394	2009	5	Illinois	IL	SERC	Central	0.2	normal	2009-05-08	13:30:00	2009-05-14	23:20:00	severe weather	thunderstorm	NA	9230	300	68800	12.16	9.15	6.87	9.25	2910315	3950694	3385388	10286783	28.2918	38.4055	32.9101	5074861	575801	5893	5656559	89.7164	10.1794	0.10418	50010	46680	1.07134	-3.1	11136	639965	1.7401	4.6	12796778	88.49	8.52	2877.6
	395	2012	2	Washington	WA	WECC	Northwest	-0.5	cold	2012-02-14	19:20:00	2012-02-15	16:00:00	intentional attack	vandalism	NA	1240	NA	NA	8.28	7.73	4.24	7.09	3876416	2540871	2218761	8636742	44.8829	29.4193	25.6898	2852760	356028	27690	3236484	88.1438	11.0005	0.855558	53622	48156	1.11351	1.5	3605	369797	0.974859	0.8	6897292	84.05	9.08	2380
	396	2011	12	Washington	WA	WECC	Northwest	-0.9	cold	2011-12-08	08:45:00	2011-12-08	16:30:00	intentional attack	vandalism	NA	465	NA	NA	8.38	7.67	4.21	7.07	3893262	2625962	2332196	8852112	43.9812	29.6648	26.3462	2837631	354185	27845	3219667	88.1343	11.0007	0.864841	52822	47586	1.11003	-0.4	3832	360358	1.06339	0.8	6823229	84.05	9.08	2380
	397	2012	2	Washington	WA	WECC	Northwest	-0.5	cold	2012-02-11	08:55:00	2012-02-11	08:55:00	intentional attack	vandalism	NA	0	NA	NA	8.28	7.73	4.24	7.09	3876416	2540871	2218761	8636742	44.8829	29.4193	25.6898	2852760	356028	27690	3236484	88.1438	11.0005	0.855558	53622	48156	1.11351	1.5	3605	369797	0.974859	0.8	6897292	84.05	9.08	2380
	398	2010	12	Washington	WA	WECC	Northwest	-1.4	cold	2010-12-18	05:00:00	2010-12-19	22:00:00	severe weather	NA	NA	2460	184	92090	8.13	7.55	4.31	6.97	3903604	2593915	2269232	8767319	44.5245	29.5862	25.8828	2825281	353330	27970	3206587	88.1087	11.0189	0.872267	53051	47287	1.12189	0.7	3749	357663	1.04819	0.8	6743060	84.05	9.08	2380
	399	2014	1	Washington	WA	WECC	Northwest	-0.5	cold	2014-01-23	21:17:00	2014-01-24	17:00:00	intentional attack	vandalism	NA	1183	NA	NA	8.52	7.91	4.33	7.29	4270973	2603071	2340874	9215371	46.3462	28.2471	25.4018	2907705	359219	30308	3297238	88.1861	10.8945	0.919194	54662	49091	1.11348	1.7	3356	386000	0.86943	0.7	7063166	84.05	9.08	2380
	400	2015	8	Washington	WA	WECC	Northwest	1.4	warm	2015-08-29	11:00:00	2015-09-04	15:00:00	severe weather	NA	NA	8880	250	250000	9.36	8.06	4.53	7.42	2441106	2540013	2208545	7190121	33.9508	35.3264	30.7164	2945760	365095	29163	3340024	88.1958	10.9309	0.873137	55403	49844	1.11153	1.4	3461	404972	0.854627	0.8	7170351	84.05	9.08	2380
	401	2011	8	Washington	WA	WECC	Northwest	-0.6	cold	2011-08-09	10:26:00	2011-08-09	17:00:00	intentional attack	vandalism	NA	394	NA	NA	8.4	7.4	4.27	6.69	2439460	2481324	2444603	7366208	33.1169	33.6852	33.1867	2837631	354185	27845	3219667	88.1343	11.0007	0.864841	52822	47586	1.11003	-0.4	3832	360358	1.06339	0.8	6823229	84.05	9.08	2380
	402	2012	4	Washington	WA	WECC	Northwest	-0.4	normal	2012-04-23	11:56:00	2012-04-23	15:35:00	intentional attack	vandalism	NA	219	NA	NA	8.46	7.68	4.08	6.94	3014431	2341074	2209204	7565294	39.8455	30.9449	29.2018	2852760	356028	27690	3236484	88.1438	11.0005	0.855558	53622	48156	1.11351	1.5	3605	369797	0.974859	0.8	6897292	84.05	9.08	2380
	403	2012	4	Washington	WA	WECC	Northwest	-0.4	normal	2012-04-19	07:53:00	2012-04-19	16:00:00	intentional attack	vandalism	NA	487	NA	NA	8.46	7.68	4.08	6.94	3014431	2341074	2209204	7565294	39.8455	30.9449	29.2018	2852760	356028	27690	3236484	88.1438	11.0005	0.855558	53622	48156	1.11351	1.5	3605	369797	0.974859	0.8	6897292	84.05	9.08	2380
	404	2015	5	Washington	WA	WECC	Northwest	0.8	warm	2015-05-18	15:28:00	2015-05-18	15:47:00	islanding	NA	NA	19	275	NA	8.89	7.98	4.31	7.17	2329422	2249129	2031018	6609969	35.241	34.0263	30.7266	2945760	365095	29163	3340024	88.1958	10.9309	0.873137	55403	49844	1.11153	1.4	3461	404972	0.854627	0.8	7170351	84.05	9.08	2380
	405	2012	12	Washington	WA	WECC	Northwest	-0.2	normal	2012-12-03	12:02:00	2012-12-03	12:30:00	intentional attack	NA	NA	28	0	0	8.53	7.76	4.03	7.08	3631776	2576833	2305845	8514890	42.6521	30.2627	27.0802	2852760	356028	27690	3236484	88.1438	11.0005	0.855558	53622	48156	1.11351	1.5	3605	369797	0.974859	0.8	6897292	84.05	9.08	2380
	406	2011	6	Washington	WA	WECC	Northwest	-0.3	normal	2011-06-08	12:58:00	2011-06-08	12:58:00	intentional attack	vandalism	NA	0	NA	NA	8.47	7.46	3.44	6.4	2456894	2323382	2553790	7334593	33.4973	31.677	34.8184	2837631	354185	27845	3219667	88.1343	11.0007	0.864841	52822	47586	1.11003	-0.4	3832	360358	1.06339	0.8	6823229	84.05	9.08	2380
	407	2012	10	Washington	WA	WECC	Northwest	0.3	normal	2012-10-29	09:00:00	2012-10-29	09:01:00	intentional attack	NA	NA	1	0	0	8.68	7.7	4.25	6.89	2316701	2415523	2311750	7044482	32.8867	34.2896	32.8165	2852760	356028	27690	3236484	88.1438	11.0005	0.855558	53622	48156	1.11351	1.5	3605	369797	0.974859	0.8	6897292	84.05	9.08	2380
	408	2004	1	Washington	WA	WECC	Northwest	0.3	normal	2004-01-07	00:00:00	2004-01-10	17:00:00	severe weather	winter storm	NA	5340	150	145000	6.34	6.35	4.33	5.96	3983103	2451311	1493011	7931284	50.2202	30.9069	18.8243	2604485	331501	21919	2957979	88.0495	11.207	0.741013	49648	47037	1.05551	0.4	3596	306754	1.17227	0.7	6178645	84.05	9.08	2380
	409	2006	11	Washington	WA	WECC	Northwest	0.9	warm	2006-11-26	13:00:00	2006-12-02	18:00:00	severe weather	winter storm	NA	8940	180	63992	7.21	6.87	5.1	6.61	2828491	2285078	1522529	6636190	42.6222	34.4336	22.9428	2704101	337999	25829	3067933	88.1408	11.0172	0.841902	52727	48909	1.07806	1.4	3657	335912	1.08868	0.7	6370753	84.05	9.08	2380
	410	2011	9	Washington	WA	WECC	Northwest	-0.8	cold	2011-09-01	08:13:00	2011-09-01	16:00:00	intentional attack	vandalism	NA	467	NA	NA	8.52	7.53	4.22	6.74	2228195	2402344	2325896	6957091	32.0277	34.5309	33.432	2837631	354185	27845	3219667	88.1343	11.0007	0.864841	52822	47586	1.11003	-0.4	3832	360358	1.06339	0.8	6823229	84.05	9.08	2380
	411	2011	12	Washington	WA	WECC	Northwest	-0.9	cold	2011-12-31	21:26:00	2011-12-31	21:26:00	intentional attack	vandalism	NA	0	NA	NA	8.38	7.67	4.21	7.07	3893262	2625962	2332196	8852112	43.9812	29.6648	26.3462	2837631	354185	27845	3219667	88.1343	11.0007	0.864841	52822	47586	1.11003	-0.4	3832	360358	1.06339	0.8	6823229	84.05	9.08	2380
	412	2012	1	Washington	WA	WECC	Northwest	-0.7	cold	2012-01-19	07:00:00	2012-01-20	15:00:00	severe weather	winter storm	NA	1920	1600	426000	8.37	7.66	4.05	7.06	4079777	2615583	2291942	8988060	45.3911	29.1006	25.4999	2852760	356028	27690	3236484	88.1438	11.0005	0.855558	53622	48156	1.11351	1.5	3605	369797	0.974859	0.8	6897292	84.05	9.08	2380
	413	2012	3	Washington	WA	WECC	Northwest	-0.4	normal	2012-03-26	13:24:00	2012-03-26	13:24:00	intentional attack	vandalism	NA	0	NA	NA	8.35	7.75	4.22	7.08	3660591	2501753	2210219	8373220	43.7178	29.878	26.3963	2852760	356028	27690	3236484	88.1438	11.0005	0.855558	53622	48156	1.11351	1.5	3605	369797	0.974859	0.8	6897292	84.05	9.08	2380
	414	2015	7	Washington	WA	WECC	Northwest	1.2	warm	2015-07-21	12:47:00	2015-07-21	13:12:00	system operability disruption	NA	NA	25	200	NA	9.34	8.16	4.64	7.52	2566800	2608211	2196966	7372409	34.8163	35.378	29.7998	2945760	365095	29163	3340024	88.1958	10.9309	0.873137	55403	49844	1.11153	1.4	3461	404972	0.854627	0.8	7170351	84.05	9.08	2380
	415	2015	12	Washington	WA	WECC	Northwest	2.3	warm	2015-12-09	04:00:00	2015-12-09	11:00:00	severe weather	NA	NA	420	115	76300	9.19	8.51	4.17	7.79	3892413	2671474	2028962	8593354	45.2956	31.0877	23.6108	2945760	365095	29163	3340024	88.1958	10.9309	0.873137	55403	49844	1.11153	1.4	3461	404972	0.854627	0.8	7170351	84.05	9.08	2380
	416	2007	1	Washington	WA	WECC	Northwest	0.7	warm	2007-01-16	02:00:00	2007-01-17	12:00:00	severe weather	heavy wind	NA	2040	260	110433	7.02	6.67	4.54	6.43	4306137	2624609	1679891	8610778	50.0087	30.4805	19.5092	2748270	345048	26114	3119436	88.1015	11.0612	0.837139	54931	49126	1.11817	4.2	3561	354944	1.00326	0.7	6461587	84.05	9.08	2380
	417	2012	3	Washington	WA	WECC	Northwest	-0.4	normal	2012-03-28	10:17:00	2012-03-28	10:17:00	intentional attack	vandalism	NA	0	NA	NA	8.35	7.75	4.22	7.08	3660591	2501753	2210219	8373220	43.7178	29.878	26.3963	2852760	356028	27690	3236484	88.1438	11.0005	0.855558	53622	48156	1.11351	1.5	3605	369797	0.974859	0.8	6897292	84.05	9.08	2380
	418	2016	7	Washington	WA	WECC	Northwest	-0.3	normal	2016-07-13	13:00:00	2016-07-13	13:01:00	intentional attack	vandalism	NA	1	0	0	NA	NA	NA	NA	NA	NA	NA	NA	NA	NA	NA	2985799	367847	29012	3382664	88.2677	10.8745	0.857667	57796	50660	1.14086	4.3	3504	420809	0.832682	0.7	7280934	84.05	9.08	2380
	419	2011	9	Washington	WA	WECC	Northwest	-0.8	cold	2011-09-24	16:17:00	2011-09-25	16:00:00	intentional attack	vandalism	NA	1423	NA	NA	8.52	7.53	4.22	6.74	2228195	2402344	2325896	6957091	32.0277	34.5309	33.432	2837631	354185	27845	3219667	88.1343	11.0007	0.864841	52822	47586	1.11003	-0.4	3832	360358	1.06339	0.8	6823229	84.05	9.08	2380
	420	2011	11	Washington	WA	WECC	Northwest	-1	cold	2011-11-30	10:00:00	2011-11-30	11:00:00	intentional attack	vandalism	NA	60	0	0	8.44	7.64	4.25	6.94	2962923	2412320	2266647	7642530	38.7689	31.5644	29.6583	2837631	354185	27845	3219667	88.1343	11.0007	0.864841	52822	47586	1.11003	-0.4	3832	360358	1.06339	0.8	6823229	84.05	9.08	2380
	421	2011	12	Washington	WA	WECC	Northwest	-0.9	cold	2011-12-05	14:00:00	2011-12-06	17:00:00	intentional attack	vandalism	NA	1620	NA	NA	8.38	7.67	4.21	7.07	3893262	2625962	2332196	8852112	43.9812	29.6648	26.3462	2837631	354185	27845	3219667	88.1343	11.0007	0.864841	52822	47586	1.11003	-0.4	3832	360358	1.06339	0.8	6823229	84.05	9.08	2380
	422	2013	11	Washington	WA	WECC	Northwest	-0.3	normal	2013-11-02	00:00:00	2013-11-04	06:00:00	severe weather	heavy wind	NA	3300	NA	105000	8.73	7.97	4.5	7.22	2892607	2353093	2245010	7491167	38.6136	31.4116	29.9688	2880008	360855	27808	3268677	88.1093	11.0398	0.850742	53760	48396	1.11084	0.3	3647	374911	0.972764	0.8	6973281	84.05	9.08	2380
	423	2011	8	Washington	WA	WECC	Northwest	-0.6	cold	2011-08-08	09:35:00	2011-08-08	16:00:00	intentional attack	vandalism	NA	385	NA	NA	8.4	7.4	4.27	6.69	2439460	2481324	2444603	7366208	33.1169	33.6852	33.1867	2837631	354185	27845	3219667	88.1343	11.0007	0.864841	52822	47586	1.11003	-0.4	3832	360358	1.06339	0.8	6823229	84.05	9.08	2380
	424	2015	3	Washington	WA	WECC	Northwest	0.6	warm	2015-03-09	23:50:00	2015-03-10	10:53:00	intentional attack	vandalism	NA	663	NA	NA	8.67	8.23	4.3	7.28	3130700	2458153	2250859	7840102	39.9319	31.3536	28.7096	2945760	365095	29163	3340024	88.1958	10.9309	0.873137	55403	49844	1.11153	1.4	3461	404972	0.854627	0.8	7170351	84.05	9.08	2380
	425	2011	4	Washington	WA	WECC	Northwest	-0.5	cold	2011-04-19	14:01:00	2011-04-19	16:04:00	intentional attack	vandalism	NA	123	0	0	8.14	7.42	3.98	6.7	3174507	2374618	2299182	7848762	40.446	30.2547	29.2936	2837631	354185	27845	3219667	88.1343	11.0007	0.864841	52822	47586	1.11003	-0.4	3832	360358	1.06339	0.8	6823229	84.05	9.08	2380
	426	2011	9	Washington	WA	WECC	Northwest	-0.8	cold	2011-09-29	18:44:00	2011-09-30	16:00:00	intentional attack	vandalism	NA	1276	NA	NA	8.52	7.53	4.22	6.74	2228195	2402344	2325896	6957091	32.0277	34.5309	33.432	2837631	354185	27845	3219667	88.1343	11.0007	0.864841	52822	47586	1.11003	-0.4	3832	360358	1.06339	0.8	6823229	84.05	9.08	2380
	427	2016	3	Washington	WA	WECC	Northwest	1.6	warm	2016-03-10	04:00:00	2016-03-11	11:59:00	intentional attack	sabotage	NA	1919	0	0	9.22	8.48	4.4	7.74	3318889	2463677	2014125	7797125	42.5655	31.5972	25.8316	2985799	367847	29012	3382664	88.2677	10.8745	0.857667	57796	50660	1.14086	4.3	3504	420809	0.832682	0.7	7280934	84.05	9.08	2380
	428	2016	3	Washington	WA	WECC	Northwest	1.6	warm	2016-03-13	14:00:00	NA	NA	intentional attack	sabotage	NA	NA	0	0	9.22	8.48	4.4	7.74	3318889	2463677	2014125	7797125	42.5655	31.5972	25.8316	2985799	367847	29012	3382664	88.2677	10.8745	0.857667	57796	50660	1.14086	4.3	3504	420809	0.832682	0.7	7280934	84.05	9.08	2380
	429	2011	7	Washington	WA	WECC	Northwest	-0.3	normal	2011-07-20	09:10:00	2011-07-20	16:30:00	intentional attack	vandalism	NA	440	NA	NA	8.48	7.41	4.11	6.65	2363217	2367268	2415372	7146468	33.0683	33.125	33.7981	2837631	354185	27845	3219667	88.1343	11.0007	0.864841	52822	47586	1.11003	-0.4	3832	360358	1.06339	0.8	6823229	84.05	9.08	2380
	430	2006	2	Washington	WA	WECC	Northwest	-0.6	cold	2006-02-04	04:30:00	2006-02-08	20:00:00	severe weather	heavy wind	NA	6690	NA	140000	6.73	6.59	4.45	6.17	3518413	2461449	1751316	7731265	45.5089	31.8376	22.6524	2704101	337999	25829	3067933	88.1408	11.0172	0.841902	52727	48909	1.07806	1.4	3657	335912	1.08868	0.7	6370753	84.05	9.08	2380
	431	2016	3	Washington	WA	WECC	Northwest	1.6	warm	2016-03-01	15:00:00	NA	NA	severe weather	NA	NA	NA	NA	56000	9.22	8.48	4.4	7.74	3318889	2463677	2014125	7797125	42.5655	31.5972	25.8316	2985799	367847	29012	3382664	88.2677	10.8745	0.857667	57796	50660	1.14086	4.3	3504	420809	0.832682	0.7	7280934	84.05	9.08	2380
	432	2011	7	Washington	WA	WECC	Northwest	-0.3	normal	2011-07-28	19:25:00	2011-07-28	19:25:00	intentional attack	vandalism	NA	0	NA	NA	8.48	7.41	4.11	6.65	2363217	2367268	2415372	7146468	33.0683	33.125	33.7981	2837631	354185	27845	3219667	88.1343	11.0007	0.864841	52822	47586	1.11003	-0.4	3832	360358	1.06339	0.8	6823229	84.05	9.08	2380
	433	2015	8	Washington	WA	WECC	Northwest	1.4	warm	2015-08-29	10:00:00	NA	NA	severe weather	NA	NA	NA	NA	500000	9.36	8.06	4.53	7.42	2441106	2540013	2208545	7190121	33.9508	35.3264	30.7164	2945760	365095	29163	3340024	88.1958	10.9309	0.873137	55403	49844	1.11153	1.4	3461	404972	0.854627	0.8	7170351	84.05	9.08	2380
	434	2012	2	Washington	WA	WECC	Northwest	-0.5	cold	2012-02-15	05:33:00	2012-02-15	17:30:00	intentional attack	vandalism	NA	717	0	0	8.28	7.73	4.24	7.09	3876416	2540871	2218761	8636742	44.8829	29.4193	25.6898	2852760	356028	27690	3236484	88.1438	11.0005	0.855558	53622	48156	1.11351	1.5	3605	369797	0.974859	0.8	6897292	84.05	9.08	2380
	435	2009	4	Washington	WA	WECC	Northwest	-0.1	normal	2009-04-23	16:25:00	2009-04-24	12:29:00	equipment failure	transmission trip	NA	1204	244	93300	7.6	6.96	4.19	6.55	3213357	2399026	1852041	7464557	43.0482	32.1389	24.8111	2809302	351007	28650	3188963	88.0945	11.0069	0.898411	52691	46680	1.12877	-3.7	3533	351316	1.00565	0.8	6667426	84.05	9.08	2380
	436	2012	4	Washington	WA	WECC	Northwest	-0.4	normal	2012-04-03	15:33:00	2012-04-03	20:25:00	intentional attack	vandalism	NA	292	0	0	8.46	7.68	4.08	6.94	3014431	2341074	2209204	7565294	39.8455	30.9449	29.2018	2852760	356028	27690	3236484	88.1438	11.0005	0.855558	53622	48156	1.11351	1.5	3605	369797	0.974859	0.8	6897292	84.05	9.08	2380
	437	2016	4	Washington	WA	WECC	Northwest	1.1	warm	2016-04-12	11:30:00	2016-04-12	16:43:00	intentional attack	NA	NA	313	0	0	9.33	8.3	4.41	7.57	2574736	2259733	1950409	6785327	37.9456	33.3032	28.7445	2985799	367847	29012	3382664	88.2677	10.8745	0.857667	57796	50660	1.14086	4.3	3504	420809	0.832682	0.7	7280934	84.05	9.08	2380
	438	2013	7	Washington	WA	WECC	Northwest	-0.3	normal	2013-07-12	10:00:00	2013-07-12	10:01:00	intentional attack	vandalism	NA	1	NA	NA	8.9	7.74	4.31	7.03	2480051	2549974	2382298	7412771	33.4565	34.3997	32.1378	2880008	360855	27808	3268677	88.1093	11.0398	0.850742	53760	48396	1.11084	0.3	3647	374911	0.972764	0.8	6973281	84.05	9.08	2380
	439	2012	12	Washington	WA	WECC	Northwest	-0.2	normal	2012-12-17	06:55:00	2012-12-17	07:00:00	intentional attack	NA	NA	5	0	0	8.53	7.76	4.03	7.08	3631776	2576833	2305845	8514890	42.6521	30.2627	27.0802	2852760	356028	27690	3236484	88.1438	11.0005	0.855558	53622	48156	1.11351	1.5	3605	369797	0.974859	0.8	6897292	84.05	9.08	2380
	440	2007	10	Washington	WA	WECC	Northwest	-1.1	cold	2007-10-18	15:00:00	2007-10-22	23:36:00	severe weather	heavy wind	NA	6276	NA	160000	7.6	6.65	4.73	6.51	2435116	2416790	1690010	6542025	37.2227	36.9425	25.8331	2748270	345048	26114	3119436	88.1015	11.0612	0.837139	54931	49126	1.11817	4.2	3561	354944	1.00326	0.7	6461587	84.05	9.08	2380
	441	2011	2	Washington	WA	WECC	Northwest	-1	cold	2011-02-10	13:00:00	2011-02-10	13:00:00	intentional attack	vandalism	NA	0	0	0	8.06	7.46	4.22	6.89	3743533	2563870	2178905	8486806	44.11	30.2101	25.674	2837631	354185	27845	3219667	88.1343	11.0007	0.864841	52822	47586	1.11003	-0.4	3832	360358	1.06339	0.8	6823229	84.05	9.08	2380
	442	2013	1	Washington	WA	WECC	Northwest	-0.4	normal	2013-01-28	16:46:00	2013-01-28	18:00:00	intentional attack	NA	NA	74	NA	NA	8.5	7.75	4.01	7.19	4306474	2683752	2266317	9257152	46.5205	28.9911	24.4818	2880008	360855	27808	3268677	88.1093	11.0398	0.850742	53760	48396	1.11084	0.3	3647	374911	0.972764	0.8	6973281	84.05	9.08	2380
	443	2012	1	Washington	WA	WECC	Northwest	-0.7	cold	2012-01-27	09:40:00	2012-01-27	09:40:00	intentional attack	vandalism	NA	0	NA	NA	8.37	7.66	4.05	7.06	4079777	2615583	2291942	8988060	45.3911	29.1006	25.4999	2852760	356028	27690	3236484	88.1438	11.0005	0.855558	53622	48156	1.11351	1.5	3605	369797	0.974859	0.8	6897292	84.05	9.08	2380
	444	2015	11	Washington	WA	WECC	Northwest	2.2	warm	2015-11-17	09:00:00	NA	NA	severe weather	NA	NA	NA	900	89000	9.37	8.47	4.51	7.75	2930689	2368307	2003049	7302488	40.1327	32.4315	27.4297	2945760	365095	29163	3340024	88.1958	10.9309	0.873137	55403	49844	1.11153	1.4	3461	404972	0.854627	0.8	7170351	84.05	9.08	2380
	445	2008	8	Washington	WA	WECC	Northwest	-0.3	normal	2008-08-15	12:52:00	2008-08-15	17:00:00	public appeal	NA	NA	248	100	8000	7.71	6.71	4.7	6.49	2355010	2528400	1905362	6788884	34.6892	37.2432	28.0659	2789188	349689	26034	3164915	88.1284	11.0489	0.822581	54740	48401	1.13097	-0.3	3666	359214	1.02056	0.7	6562231	84.05	9.08	2380
	446	2011	7	Washington	WA	WECC	Northwest	-0.3	normal	2011-07-27	12:07:00	2011-07-27	12:08:00	intentional attack	vandalism	NA	1	NA	NA	8.48	7.41	4.11	6.65	2363217	2367268	2415372	7146468	33.0683	33.125	33.7981	2837631	354185	27845	3219667	88.1343	11.0007	0.864841	52822	47586	1.11003	-0.4	3832	360358	1.06339	0.8	6823229	84.05	9.08	2380
	447	2010	11	Washington	WA	WECC	Northwest	-1.4	cold	2010-11-22	23:00:00	2010-11-24	20:00:00	severe weather	winter storm	NA	2700	420	123535	8.23	7.6	4.29	6.86	2786239	2357160	2165687	7309613	38.1175	32.2474	29.6279	2825281	353330	27970	3206587	88.1087	11.0189	0.872267	53051	47287	1.12189	0.7	3749	357663	1.04819	0.8	6743060	84.05	9.08	2380
	448	2012	2	Washington	WA	WECC	Northwest	-0.5	cold	2012-02-24	11:24:00	2012-02-24	11:49:00	intentional attack	vandalism	NA	25	NA	NA	8.28	7.73	4.24	7.09	3876416	2540871	2218761	8636742	44.8829	29.4193	25.6898	2852760	356028	27690	3236484	88.1438	11.0005	0.855558	53622	48156	1.11351	1.5	3605	369797	0.974859	0.8	6897292	84.05	9.08	2380
	449	2011	2	Washington	WA	WECC	Northwest	-1	cold	2011-02-09	14:54:00	2011-02-09	17:00:00	intentional attack	vandalism	NA	126	0	0	8.06	7.46	4.22	6.89	3743533	2563870	2178905	8486806	44.11	30.2101	25.674	2837631	354185	27845	3219667	88.1343	11.0007	0.864841	52822	47586	1.11003	-0.4	3832	360358	1.06339	0.8	6823229	84.05	9.08	2380
	450	2013	8	Washington	WA	WECC	Northwest	-0.3	normal	2013-08-26	20:15:00	2013-08-26	20:16:00	intentional attack	vandalism	NA	1	NA	NA	8.96	7.67	4.39	7.01	2381377	2528642	2401076	7311595	32.5699	34.584	32.8393	2880008	360855	27808	3268677	88.1093	11.0398	0.850742	53760	48396	1.11084	0.3	3647	374911	0.972764	0.8	6973281	84.05	9.08	2380
	451	2012	8	Washington	WA	WECC	Northwest	0.3	normal	2012-08-11	12:45:00	2012-08-11	17:00:00	intentional attack	NA	NA	255	NA	NA	8.72	7.58	4.28	6.88	2482497	2507873	2445404	7436369	33.3832	33.7244	32.8844	2852760	356028	27690	3236484	88.1438	11.0005	0.855558	53622	48156	1.11351	1.5	3605	369797	0.974859	0.8	6897292	84.05	9.08	2380
	452	2011	9	Washington	WA	WECC	Northwest	-0.8	cold	2011-09-08	19:53:00	2011-09-09	16:00:00	intentional attack	vandalism	NA	1207	NA	NA	8.52	7.53	4.22	6.74	2228195	2402344	2325896	6957091	32.0277	34.5309	33.432	2837631	354185	27845	3219667	88.1343	11.0007	0.864841	52822	47586	1.11003	-0.4	3832	360358	1.06339	0.8	6823229	84.05	9.08	2380
	453	2011	6	Washington	WA	WECC	Northwest	-0.3	normal	2011-06-30	22:31:00	2011-06-30	22:31:00	intentional attack	vandalism	NA	0	0	0	8.47	7.46	3.44	6.4	2456894	2323382	2553790	7334593	33.4973	31.677	34.8184	2837631	354185	27845	3219667	88.1343	11.0007	0.864841	52822	47586	1.11003	-0.4	3832	360358	1.06339	0.8	6823229	84.05	9.08	2380
	454	2011	6	Washington	WA	WECC	Northwest	-0.3	normal	2011-06-27	18:55:00	2011-06-27	18:55:00	intentional attack	vandalism	NA	0	NA	NA	8.47	7.46	3.44	6.4	2456894	2323382	2553790	7334593	33.4973	31.677	34.8184	2837631	354185	27845	3219667	88.1343	11.0007	0.864841	52822	47586	1.11003	-0.4	3832	360358	1.06339	0.8	6823229	84.05	9.08	2380
	455	2011	9	Washington	WA	WECC	Northwest	-0.8	cold	2011-09-20	12:55:00	2011-09-20	17:00:00	intentional attack	vandalism	NA	245	NA	NA	8.52	7.53	4.22	6.74	2228195	2402344	2325896	6957091	32.0277	34.5309	33.432	2837631	354185	27845	3219667	88.1343	11.0007	0.864841	52822	47586	1.11003	-0.4	3832	360358	1.06339	0.8	6823229	84.05	9.08	2380
	456	2011	10	Washington	WA	WECC	Northwest	-0.9	cold	2011-10-07	08:04:00	2011-10-07	16:00:00	intentional attack	vandalism	NA	476	NA	NA	8.45	7.54	4.22	6.73	2277837	2397161	2344939	7020528	32.4454	34.145	33.4012	2837631	354185	27845	3219667	88.1343	11.0007	0.864841	52822	47586	1.11003	-0.4	3832	360358	1.06339	0.8	6823229	84.05	9.08	2380
	457	2016	3	Washington	WA	WECC	Northwest	1.6	warm	2016-03-13	16:55:00	NA	NA	intentional attack	vandalism	NA	NA	0	0	9.22	8.48	4.4	7.74	3318889	2463677	2014125	7797125	42.5655	31.5972	25.8316	2985799	367847	29012	3382664	88.2677	10.8745	0.857667	57796	50660	1.14086	4.3	3504	420809	0.832682	0.7	7280934	84.05	9.08	2380
	458	2015	11	Washington	WA	WECC	Northwest	2.2	warm	2015-11-17	10:00:00	NA	NA	severe weather	NA	NA	NA	NA	300000	9.37	8.47	4.51	7.75	2930689	2368307	2003049	7302488	40.1327	32.4315	27.4297	2945760	365095	29163	3340024	88.1958	10.9309	0.873137	55403	49844	1.11153	1.4	3461	404972	0.854627	0.8	7170351	84.05	9.08	2380
	459	2015	7	Washington	WA	WECC	Northwest	1.2	warm	2015-07-31	10:55:00	NA	NA	islanding	NA	NA	NA	9	NA	9.34	8.16	4.64	7.52	2566800	2608211	2196966	7372409	34.8163	35.378	29.7998	2945760	365095	29163	3340024	88.1958	10.9309	0.873137	55403	49844	1.11153	1.4	3461	404972	0.854627	0.8	7170351	84.05	9.08	2380
	460	2012	7	Washington	WA	WECC	Northwest	0.1	normal	2012-07-06	15:05:00	2012-07-06	15:06:00	intentional attack	vandalism	NA	1	NA	NA	8.7	7.58	4.1	6.81	2514488	2403835	2423958	7342873	34.2439	32.737	33.011	2852760	356028	27690	3236484	88.1438	11.0005	0.855558	53622	48156	1.11351	1.5	3605	369797	0.974859	0.8	6897292	84.05	9.08	2380
	461	2006	12	Washington	WA	WECC	Northwest	0.9	warm	2006-12-14	00:01:00	2006-12-15	20:00:00	severe weather	heavy wind	NA	2639	750	175000	7.18	6.91	5.39	6.74	3675939	2560105	1498174	7734340	47.5275	33.1005	19.3704	2704101	337999	25829	3067933	88.1408	11.0172	0.841902	52727	48909	1.07806	1.4	3657	335912	1.08868	0.7	6370753	84.05	9.08	2380
	462	2012	4	Washington	WA	WECC	Northwest	-0.4	normal	2012-04-12	08:08:00	2012-04-12	16:30:00	intentional attack	vandalism	NA	502	NA	NA	8.46	7.68	4.08	6.94	3014431	2341074	2209204	7565294	39.8455	30.9449	29.2018	2852760	356028	27690	3236484	88.1438	11.0005	0.855558	53622	48156	1.11351	1.5	3605	369797	0.974859	0.8	6897292	84.05	9.08	2380
	463	2014	6	Washington	WA	WECC	Northwest	0	normal	2014-06-18	09:52:00	2014-06-18	19:00:00	intentional attack	vandalism	NA	548	NA	NA	8.75	7.69	3.99	6.8	2263773	2374741	2331599	6970472	32.4766	34.0686	33.4497	2907705	359219	30308	3297238	88.1861	10.8945	0.919194	54662	49091	1.11348	1.7	3356	386000	0.86943	0.7	7063166	84.05	9.08	2380
	464	2011	8	Washington	WA	WECC	Northwest	-0.6	cold	2011-08-18	09:51:00	2011-08-18	16:00:00	intentional attack	vandalism	NA	369	NA	NA	8.4	7.4	4.27	6.69	2439460	2481324	2444603	7366208	33.1169	33.6852	33.1867	2837631	354185	27845	3219667	88.1343	11.0007	0.864841	52822	47586	1.11003	-0.4	3832	360358	1.06339	0.8	6823229	84.05	9.08	2380
	465	2003	12	Washington	WA	WECC	Northwest	0.3	normal	2003-12-04	07:00:00	2003-12-08	19:00:00	severe weather	heavy wind	NA	6480	175	200000	6.41	6.21	4.17	5.89	3586000	2524752	1571316	7687275	46.6485	32.8433	20.4405	2553169	320979	20839	2895063	88.1904	11.0871	0.719812	49457	45858	1.07848	0.8	3496	301892	1.15803	0.7	6104115	84.05	9.08	2380
	466	2012	5	Washington	WA	WECC	Northwest	-0.3	normal	2012-05-11	11:05:00	2012-05-11	11:20:00	intentional attack	vandalism	NA	15	NA	NA	8.52	7.56	3.89	6.73	2574153	2313916	2288800	7177447	35.8645	32.2387	31.8888	2852760	356028	27690	3236484	88.1438	11.0005	0.855558	53622	48156	1.11351	1.5	3605	369797	0.974859	0.8	6897292	84.05	9.08	2380
	467	2013	7	Washington	WA	WECC	Northwest	-0.3	normal	2013-07-25	13:10:00	2013-07-25	13:15:00	intentional attack	vandalism	NA	5	NA	NA	8.9	7.74	4.31	7.03	2480051	2549974	2382298	7412771	33.4565	34.3997	32.1378	2880008	360855	27808	3268677	88.1093	11.0398	0.850742	53760	48396	1.11084	0.3	3647	374911	0.972764	0.8	6973281	84.05	9.08	2380
	468	2016	5	Washington	WA	WECC	Northwest	0.6	warm	2016-05-08	09:12:00	NA	NA	islanding	NA	NA	NA	NA	NA	9.54	8.22	4.28	7.48	2306815	2339211	2022697	6669170	34.5892	35.075	30.3291	2985799	367847	29012	3382664	88.2677	10.8745	0.857667	57796	50660	1.14086	4.3	3504	420809	0.832682	0.7	7280934	84.05	9.08	2380
	469	2011	12	Washington	WA	WECC	Northwest	-0.9	cold	2011-12-20	09:30:00	2011-12-20	09:31:00	intentional attack	vandalism	NA	1	NA	NA	8.38	7.67	4.21	7.07	3893262	2625962	2332196	8852112	43.9812	29.6648	26.3462	2837631	354185	27845	3219667	88.1343	11.0007	0.864841	52822	47586	1.11003	-0.4	3832	360358	1.06339	0.8	6823229	84.05	9.08	2380
	470	2012	1	Washington	WA	WECC	Northwest	-0.7	cold	2012-01-24	11:22:00	2012-01-24	11:22:00	intentional attack	vandalism	NA	0	NA	NA	8.37	7.66	4.05	7.06	4079777	2615583	2291942	8988060	45.3911	29.1006	25.4999	2852760	356028	27690	3236484	88.1438	11.0005	0.855558	53622	48156	1.11351	1.5	3605	369797	0.974859	0.8	6897292	84.05	9.08	2380
	471	2011	12	Washington	WA	WECC	Northwest	-0.9	cold	2011-12-19	08:48:00	2011-12-19	16:00:00	intentional attack	vandalism	NA	432	NA	NA	8.38	7.67	4.21	7.07	3893262	2625962	2332196	8852112	43.9812	29.6648	26.3462	2837631	354185	27845	3219667	88.1343	11.0007	0.864841	52822	47586	1.11003	-0.4	3832	360358	1.06339	0.8	6823229	84.05	9.08	2380
	472	2015	6	Washington	WA	WECC	Northwest	1	warm	2015-06-29	19:21:00	2015-06-29	19:42:00	islanding	NA	NA	21	0	0	9.39	8.11	4.49	7.45	2342731	2527042	2103977	6974162	33.5916	36.2343	30.1682	2945760	365095	29163	3340024	88.1958	10.9309	0.873137	55403	49844	1.11153	1.4	3461	404972	0.854627	0.8	7170351	84.05	9.08	2380
	473	2011	9	Washington	WA	WECC	Northwest	-0.8	cold	2011-09-13	11:43:00	2011-09-14	16:00:00	intentional attack	vandalism	NA	1697	NA	NA	8.52	7.53	4.22	6.74	2228195	2402344	2325896	6957091	32.0277	34.5309	33.432	2837631	354185	27845	3219667	88.1343	11.0007	0.864841	52822	47586	1.11003	-0.4	3832	360358	1.06339	0.8	6823229	84.05	9.08	2380
	474	2011	6	Washington	WA	WECC	Northwest	-0.3	normal	2011-06-22	20:12:00	2011-06-22	20:12:00	intentional attack	vandalism	NA	0	0	0	8.47	7.46	3.44	6.4	2456894	2323382	2553790	7334593	33.4973	31.677	34.8184	2837631	354185	27845	3219667	88.1343	11.0007	0.864841	52822	47586	1.11003	-0.4	3832	360358	1.06339	0.8	6823229	84.05	9.08	2380
	475	2012	4	Washington	WA	WECC	Northwest	-0.4	normal	2012-04-21	20:55:00	2012-04-23	16:30:00	intentional attack	vandalism	NA	2615	NA	NA	8.46	7.68	4.08	6.94	3014431	2341074	2209204	7565294	39.8455	30.9449	29.2018	2852760	356028	27690	3236484	88.1438	11.0005	0.855558	53622	48156	1.11351	1.5	3605	369797	0.974859	0.8	6897292	84.05	9.08	2380
	476	2006	12	Washington	WA	WECC	Northwest	0.9	warm	2006-12-14	05:30:00	2006-12-20	22:00:00	severe weather	heavy wind	NA	9630	360	172060	7.18	6.91	5.39	6.74	3675939	2560105	1498174	7734340	47.5275	33.1005	19.3704	2704101	337999	25829	3067933	88.1408	11.0172	0.841902	52727	48909	1.07806	1.4	3657	335912	1.08868	0.7	6370753	84.05	9.08	2380
	477	2006	2	Washington	WA	WECC	Northwest	-0.6	cold	2006-02-04	01:34:00	2006-02-06	12:01:00	severe weather	heavy wind	NA	3507	150	123827	6.73	6.59	4.45	6.17	3518413	2461449	1751316	7731265	45.5089	31.8376	22.6524	2704101	337999	25829	3067933	88.1408	11.0172	0.841902	52727	48909	1.07806	1.4	3657	335912	1.08868	0.7	6370753	84.05	9.08	2380
	478	2006	12	Washington	WA	WECC	Northwest	0.9	warm	2006-12-14	17:00:00	2006-12-16	16:00:00	severe weather	heavy wind	NA	2820	280	75000	7.18	6.91	5.39	6.74	3675939	2560105	1498174	7734340	47.5275	33.1005	19.3704	2704101	337999	25829	3067933	88.1408	11.0172	0.841902	52727	48909	1.07806	1.4	3657	335912	1.08868	0.7	6370753	84.05	9.08	2380
	479	2011	7	Washington	WA	WECC	Northwest	-0.3	normal	2011-07-29	11:46:00	2011-07-29	17:00:00	intentional attack	vandalism	NA	314	NA	NA	8.48	7.41	4.11	6.65	2363217	2367268	2415372	7146468	33.0683	33.125	33.7981	2837631	354185	27845	3219667	88.1343	11.0007	0.864841	52822	47586	1.11003	-0.4	3832	360358	1.06339	0.8	6823229	84.05	9.08	2380
	480	2006	11	Washington	WA	WECC	Northwest	0.9	warm	2006-11-15	13:00:00	2006-11-19	14:35:00	severe weather	heavy wind	NA	5855	50	50000	7.21	6.87	5.1	6.61	2828491	2285078	1522529	6636190	42.6222	34.4336	22.9428	2704101	337999	25829	3067933	88.1408	11.0172	0.841902	52727	48909	1.07806	1.4	3657	335912	1.08868	0.7	6370753	84.05	9.08	2380
	481	2011	6	Washington	WA	WECC	Northwest	-0.3	normal	2011-06-20	10:36:00	2011-06-20	10:36:00	intentional attack	vandalism	NA	0	0	0	8.47	7.46	3.44	6.4	2456894	2323382	2553790	7334593	33.4973	31.677	34.8184	2837631	354185	27845	3219667	88.1343	11.0007	0.864841	52822	47586	1.11003	-0.4	3832	360358	1.06339	0.8	6823229	84.05	9.08	2380
	482	2012	1	Washington	WA	WECC	Northwest	-0.7	cold	2012-01-29	12:45:00	2012-01-29	12:45:00	intentional attack	vandalism	NA	0	NA	NA	8.37	7.66	4.05	7.06	4079777	2615583	2291942	8988060	45.3911	29.1006	25.4999	2852760	356028	27690	3236484	88.1438	11.0005	0.855558	53622	48156	1.11351	1.5	3605	369797	0.974859	0.8	6897292	84.05	9.08	2380
	483	2014	3	Washington	WA	WECC	Northwest	-0.4	normal	2014-03-03	01:48:00	2014-03-03	01:49:00	fuel supply emergency	Hydro	NA	1	630	NA	8.64	8.12	4.29	7.29	3597735	2509959	2315018	8423104	42.7127	29.7985	27.4841	2907705	359219	30308	3297238	88.1861	10.8945	0.919194	54662	49091	1.11348	1.7	3356	386000	0.86943	0.7	7063166	84.05	9.08	2380
	484	2006	12	Washington	WA	WECC	Northwest	0.9	warm	2006-12-13	04:30:00	2006-12-28	23:59:00	severe weather	heavy wind	NA	22769	NA	700000	7.18	6.91	5.39	6.74	3675939	2560105	1498174	7734340	47.5275	33.1005	19.3704	2704101	337999	25829	3067933	88.1408	11.0172	0.841902	52727	48909	1.07806	1.4	3657	335912	1.08868	0.7	6370753	84.05	9.08	2380
	485	2012	5	Washington	WA	WECC	Northwest	-0.3	normal	2012-05-29	18:30:00	2012-05-29	19:40:00	intentional attack	vandalism	NA	70	NA	NA	8.52	7.56	3.89	6.73	2574153	2313916	2288800	7177447	35.8645	32.2387	31.8888	2852760	356028	27690	3236484	88.1438	11.0005	0.855558	53622	48156	1.11351	1.5	3605	369797	0.974859	0.8	6897292	84.05	9.08	2380
	486	2004	4	Washington	WA	WECC	Northwest	0.1	normal	2004-04-27	12:35:00	2004-04-30	12:00:00	severe weather	heavy wind	NA	4285	300	187000	6.27	6.1	4.23	5.72	2714465	2248773	1570146	6536704	41.5265	34.4022	24.0205	2604485	331501	21919	2957979	88.0495	11.207	0.741013	49648	47037	1.05551	0.4	3596	306754	1.17227	0.7	6178645	84.05	9.08	2380
	487	2011	8	Washington	WA	WECC	Northwest	-0.6	cold	2011-08-22	10:05:00	2011-08-22	16:00:00	intentional attack	vandalism	NA	355	NA	NA	8.4	7.4	4.27	6.69	2439460	2481324	2444603	7366208	33.1169	33.6852	33.1867	2837631	354185	27845	3219667	88.1343	11.0007	0.864841	52822	47586	1.11003	-0.4	3832	360358	1.06339	0.8	6823229	84.05	9.08	2380
	488	2012	1	Washington	WA	WECC	Northwest	-0.7	cold	2012-01-15	09:35:00	2012-01-15	09:35:00	intentional attack	vandalism	NA	0	NA	NA	8.37	7.66	4.05	7.06	4079777	2615583	2291942	8988060	45.3911	29.1006	25.4999	2852760	356028	27690	3236484	88.1438	11.0005	0.855558	53622	48156	1.11351	1.5	3605	369797	0.974859	0.8	6897292	84.05	9.08	2380
	489	2015	8	Washington	WA	WECC	Northwest	1.4	warm	2015-08-29	13:00:00	2015-08-31	07:00:00	severe weather	NA	NA	2520	1200	64000	9.36	8.06	4.53	7.42	2441106	2540013	2208545	7190121	33.9508	35.3264	30.7164	2945760	365095	29163	3340024	88.1958	10.9309	0.873137	55403	49844	1.11153	1.4	3461	404972	0.854627	0.8	7170351	84.05	9.08	2380
	490	2012	1	Washington	WA	WECC	Northwest	-0.7	cold	2012-01-04	12:14:00	2012-01-04	12:14:00	intentional attack	vandalism	NA	0	NA	NA	8.37	7.66	4.05	7.06	4079777	2615583	2291942	8988060	45.3911	29.1006	25.4999	2852760	356028	27690	3236484	88.1438	11.0005	0.855558	53622	48156	1.11351	1.5	3605	369797	0.974859	0.8	6897292	84.05	9.08	2380
	491	2013	5	Washington	WA	WECC	Northwest	-0.2	normal	2013-05-09	13:21:00	2013-05-09	16:21:00	islanding	NA	NA	180	NA	NA	8.69	7.69	3.94	6.86	2584784	2325342	2291189	7201767	35.891	32.2885	31.8143	2880008	360855	27808	3268677	88.1093	11.0398	0.850742	53760	48396	1.11084	0.3	3647	374911	0.972764	0.8	6973281	84.05	9.08	2380
	492	2011	6	Arizona	AZ	WECC	Southwest	-0.3	normal	2011-06-30	14:11:00	2011-06-30	23:25:00	system operability disruption	majorsystem interruption	NA	554	5299	160000	11.77	10.31	6.97	10.5	3300472	2703916	1053480	7057869	46.763	38.3107	14.9263	2575586	305340	7212	2888138	89.1781	10.5722	0.249711	38442	47586	0.807843	0.7	6056	248828	2.43381	2	6468732	89.81	9.74	2625.4
	493	2015	2	Arizona	AZ	WECC	Southwest	0.5	warm	2015-02-19	14:30:00	2015-02-19	15:20:00	intentional attack	vandalism	NA	50	NA	NA	11.58	9.66	5.97	9.52	1711347	1937864	1065952	4715638	36.2909	41.0944	22.6046	2689223	314756	7759	3011739	89.2914	10.451	0.257625	38244	49844	0.767274	-0.5	5190	263842	1.96709	1.9	6828065	89.81	9.74	2625.4
	494	2015	2	Arizona	AZ	WECC	Southwest	0.5	warm	2015-02-17	06:20:00	2015-02-17	07:30:00	intentional attack	vandalism	NA	70	NA	NA	11.58	9.66	5.97	9.52	1711347	1937864	1065952	4715638	36.2909	41.0944	22.6046	2689223	314756	7759	3011739	89.2914	10.451	0.257625	38244	49844	0.767274	-0.5	5190	263842	1.96709	1.9	6828065	89.81	9.74	2625.4
	495	2013	12	Arizona	AZ	WECC	Southwest	-0.3	normal	2013-12-27	09:43:00	2013-12-27	12:43:00	intentional attack	NA	NA	180	NA	NA	10.97	9.17	6.18	9.37	2334493	2200897	1034711	5570101	41.9111	39.5127	18.5762	2630595	308857	7618	2947070	89.2614	10.4801	0.258494	38303	48396	0.79145	-1.1	5492	254141	2.16101	2	6630799	89.81	9.74	2625.4
	496	2013	7	Arizona	AZ	WECC	Southwest	-0.3	normal	2013-07-11	23:20:00	2013-07-14	15:22:00	intentional attack	vandalism	NA	3842	455	NA	12.47	10.5	7.39	11.1	4370592	3066163	1111573	8548328	51.128	35.8686	13.0034	2630595	308857	7618	2947070	89.2614	10.4801	0.258494	38303	48396	0.79145	-1.1	5492	254141	2.16101	2	6630799	89.81	9.74	2625.4
	497	2003	7	Arizona	AZ	WECC	Southwest	0.1	normal	2003-07-01	15:15:00	2003-07-01	15:50:00	equipment failure	breaker trip	NA	35	1000	47000	8.78	7.26	5.65	7.78	3492683	2599966	978605	7071255	49.3927	36.7681	13.8392	2165899	250539	6516	2422954	89.3908	10.3402	0.268928	40763	45858	0.888896	3.5	4822	224621	2.14673	1.8	5510364	89.81	9.74	2625.4
	498	2013	10	Arizona	AZ	WECC	Southwest	-0.3	normal	2013-10-26	07:13:00	2013-10-26	07:14:00	intentional attack	NA	NA	1	NA	NA	12.01	9.93	6.84	10.11	2062976	2371894	1074924	5509794	37.442	43.0487	19.5093	2630595	308857	7618	2947070	89.2614	10.4801	0.258494	38303	48396	0.79145	-1.1	5492	254141	2.16101	2	6630799	89.81	9.74	2625.4
	499	2013	8	Arizona	AZ	WECC	Southwest	-0.3	normal	2013-08-22	08:40:00	2013-08-22	11:49:00	intentional attack	sabotage	NA	189	NA	NA	12.28	10.39	7.42	10.91	4075921	3096130	1126876	8298927	49.1138	37.3076	13.5786	2630595	308857	7618	2947070	89.2614	10.4801	0.258494	38303	48396	0.79145	-1.1	5492	254141	2.16101	2	6630799	89.81	9.74	2625.4
	500	2004	7	Arizona	AZ	WECC	Southwest	0.5	warm	2004-07-06	06:00:00	2004-08-09	12:00:00	severe weather	wildfire	NA	49320	NA	NA	8.88	7.57	5.55	7.91	3466457	2563737	1048662	7078856	48.9692	36.2168	14.814	2255973	258882	7419	2522274	89.442	10.2638	0.294139	41169	47037	0.875247	1	5113	232702	2.19723	1.7	5652404	89.81	9.74	2625.4
	501	2009	12	Arizona	AZ	WECC	Southwest	1.3	warm	2009-12-08	01:00:00	2009-12-10	23:00:00	severe weather	NA	NA	4200	NA	140000	9.7	8.61	6.12	8.65	2284523	2156813	900056	5341392	42.7702	40.3792	16.8506	2544383	299528	7204	2851115	89.2417	10.5056	0.252673	38325	46680	0.821015	-9.1	5598	243102	2.30274	2.2	6343154	89.81	9.74	2625.4
	502	2014	5	Arizona	AZ	WECC	Southwest	-0.1	normal	2014-05-27	11:00:00	2014-05-27	16:53:00	intentional attack	vandalism	NA	353	NA	NA	12.52	10.59	6.82	10.62	2573548	2553548	1262026	6389121	40.2802	39.9671	19.7527	2661694	312221	7710	2981625	89.2699	10.4715	0.258584	38438	49091	0.782995	0.4	5365	258744	2.07348	2	6728783	89.81	9.74	2625.4
	503	2014	1	Arizona	AZ	WECC	Southwest	-0.5	cold	2014-01-13	16:44:00	2014-01-13	16:45:00	intentional attack	vandalism	NA	1	NA	NA	10.83	9.45	5.83	9.27	2299846	2100774	1148798	5549419	41.443	37.8557	20.7012	2661694	312221	7710	2981625	89.2699	10.4715	0.258584	38438	49091	0.782995	0.4	5365	258744	2.07348	2	6728783	89.81	9.74	2625.4
	504	2014	1	Arizona	AZ	WECC	Southwest	-0.5	cold	2014-01-16	12:30:00	2014-01-16	13:57:00	intentional attack	vandalism	NA	87	NA	NA	10.83	9.45	5.83	9.27	2299846	2100774	1148798	5549419	41.443	37.8557	20.7012	2661694	312221	7710	2981625	89.2699	10.4715	0.258584	38438	49091	0.782995	0.4	5365	258744	2.07348	2	6728783	89.81	9.74	2625.4
	505	2000	6	Arizona	AZ	WECC	Southwest	-0.7	cold	2000-06-14	15:54:00	2000-06-14	17:00:00	severe weather	wildfire	NA	66	138	40911	9.09	8.1	5.77	7.93	2489640	1976734	1026275	5783132	43.05	34.181	17.746	1959669	211921	4760	2193562	89.3373	9.66104	0.216999	39247	44745	0.877126	2.4	5745	202536	2.83653	1.7	5160586	89.81	9.74	2625.4
	506	2002	4	Arizona	AZ	WECC	Southwest	0.2	normal	2002-04-08	15:00:00	NA	NA	intentional attack	vandalism	NA	NA	0	0	7.69	6.87	4.99	6.65	1520687	1682147	916453	4330353	35.1169	38.8455	21.1635	2095776	225026	6376	2351763	89.1151	9.5684	0.271116	39387	45097	0.873384	0.3	4972	212543	2.33929	1.8	5396255	89.81	9.74	2625.4
	507	2014	6	Arizona	AZ	WECC	Southwest	0	normal	2014-06-11	09:30:00	2014-06-11	09:31:00	intentional attack	NA	NA	1	NA	NA	12.36	10.91	6.75	10.91	3705489	2744916	1288537	7738942	47.8811	35.4689	16.65	2661694	312221	7710	2981625	89.2699	10.4715	0.258584	38438	49091	0.782995	0.4	5365	258744	2.07348	2	6728783	89.81	9.74	2625.4
	508	2016	2	Arizona	AZ	WECC	Southwest	2	warm	2016-02-26	16:35:00	2016-02-26	20:22:00	intentional attack	sabotage	NA	227	2	2713	11.46	9.87	5.33	9.44	1958994	2044989	1180166	5184547	37.7852	39.4439	22.7631	2725510	318197	8130	3051839	89.3071	10.4264	0.266397	38940	50660	0.768654	1.8	5562	269024	2.06747	2	6908642	89.81	9.74	2625.4
	509	2014	1	Arizona	AZ	WECC	Southwest	-0.5	cold	2014-01-30	15:00:00	NA	NA	intentional attack	vandalism	NA	NA	NA	NA	10.83	9.45	5.83	9.27	2299846	2100774	1148798	5549419	41.443	37.8557	20.7012	2661694	312221	7710	2981625	89.2699	10.4715	0.258584	38438	49091	0.782995	0.4	5365	258744	2.07348	2	6728783	89.81	9.74	2625.4
	510	2013	12	Arizona	AZ	WECC	Southwest	-0.3	normal	2013-12-10	01:01:00	2013-12-11	01:01:00	intentional attack	NA	NA	1440	NA	NA	10.97	9.17	6.18	9.37	2334493	2200897	1034711	5570101	41.9111	39.5127	18.5762	2630595	308857	7618	2947070	89.2614	10.4801	0.258494	38303	48396	0.79145	-1.1	5492	254141	2.16101	2	6630799	89.81	9.74	2625.4
	511	2011	4	Arizona	AZ	WECC	Southwest	-0.5	cold	2011-04-28	16:09:00	2011-04-28	16:10:00	equipment failure	NA	NA	1	960	NA	10.97	9.25	6.27	9.33	1964429	2273701	988825	5226956	37.5827	43.4995	18.9178	2575586	305340	7212	2888138	89.1781	10.5722	0.249711	38442	47586	0.807843	0.7	6056	248828	2.43381	2	6468732	89.81	9.74	2625.4
	512	2013	12	Arizona	AZ	WECC	Southwest	-0.3	normal	2013-12-30	11:00:00	2014-01-01	08:00:00	intentional attack	NA	NA	2700	NA	NA	10.97	9.17	6.18	9.37	2334493	2200897	1034711	5570101	41.9111	39.5127	18.5762	2630595	308857	7618	2947070	89.2614	10.4801	0.258494	38303	48396	0.79145	-1.1	5492	254141	2.16101	2	6630799	89.81	9.74	2625.4
	513	2000	5	Arizona	AZ	WECC	Southwest	-0.7	cold	2000-05-31	01:15:00	NA	NA	intentional attack	vandalism	NA	NA	NA	NA	9.04	7.23	5.64	7.43	1915707	1929923	1054183	5170548	37.0504	37.3253	20.3882	1959669	211921	4760	2193562	89.3373	9.66104	0.216999	39247	44745	0.877126	2.4	5745	202536	2.83653	1.7	5160586	89.81	9.74	2625.4
	514	2004	7	Arizona	AZ	WECC	Southwest	0.5	warm	2004-07-06	06:00:00	2004-08-09	12:00:00	severe weather	wildfire	NA	49320	NA	NA	8.88	7.57	5.55	7.91	3466457	2563737	1048662	7078856	48.9692	36.2168	14.814	2255973	258882	7419	2522274	89.442	10.2638	0.294139	41169	47037	0.875247	1	5113	232702	2.19723	1.7	5652404	89.81	9.74	2625.4
	515	2015	2	Arizona	AZ	WECC	Southwest	0.5	warm	2015-02-05	08:15:00	2015-02-05	08:17:00	intentional attack	vandalism	NA	2	NA	NA	11.58	9.66	5.97	9.52	1711347	1937864	1065952	4715638	36.2909	41.0944	22.6046	2689223	314756	7759	3011739	89.2914	10.451	0.257625	38244	49844	0.767274	-0.5	5190	263842	1.96709	1.9	6828065	89.81	9.74	2625.4
	516	2011	2	Arizona	AZ	WECC	Southwest	-1	cold	2011-02-02	06:22:00	2011-02-02	09:57:00	system operability disruption	NA	NA	215	3963	69000	9.93	8.76	5.98	8.75	2143862	2094467	912430	5150759	41.6223	40.6633	17.7145	2575586	305340	7212	2888138	89.1781	10.5722	0.249711	38442	47586	0.807843	0.7	6056	248828	2.43381	2	6468732	89.81	9.74	2625.4
	517	2014	3	Arizona	AZ	WECC	Southwest	-0.4	normal	2014-03-17	17:25:00	2014-03-18	00:56:00	intentional attack	sabotage	NA	451	NA	NA	11.22	9.34	6.01	9.27	1791151	2178258	1113779	5083188	35.2368	42.8522	21.911	2661694	312221	7710	2981625	89.2699	10.4715	0.258584	38438	49091	0.782995	0.4	5365	258744	2.07348	2	6728783	89.81	9.74	2625.4
	518	2004	6	Arizona	AZ	WECC	Southwest	0.3	normal	2004-06-14	07:41:00	2004-06-14	14:39:00	equipment failure	line fault	NA	418	200	30000	9.1	7.61	5.65	7.96	2849687	2458376	1025074	6333137	44.9965	38.8177	16.1859	2255973	258882	7419	2522274	89.442	10.2638	0.294139	41169	47037	0.875247	1	5113	232702	2.19723	1.7	5652404	89.81	9.74	2625.4
	519	2003	7	Arizona	AZ	WECC	Southwest	0.1	normal	2003-07-28	18:55:00	2003-07-28	20:35:00	equipment failure	breaker trip	NA	100	440	90000	8.78	7.26	5.65	7.78	3492683	2599966	978605	7071255	49.3927	36.7681	13.8392	2165899	250539	6516	2422954	89.3908	10.3402	0.268928	40763	45858	0.888896	3.5	4822	224621	2.14673	1.8	5510364	89.81	9.74	2625.4
	520	2012	6	Maryland	MD	RFC	Northeast	-0.1	normal	2012-06-30	22:30:00	2012-07-02	08:11:00	severe weather	thunderstorm	NA	2021	354	60000	13.14	10.62	7.94	11.4	2201600	2715416	456839	5418546	40.6308	50.1134	8.43103	2212287	246868	8941	2468101	89.6352	10.0023	0.362262	53824	48156	1.1177	-0.4	6643	317123	2.09477	2.2	5890740	87.2	3.66	2511.4
	521	2004	1	Maryland	MD	RFC	Northeast	0.3	normal	2004-01-28	13:09:00	2004-01-29	17:00:00	severe weather	winter storm	NA	1671	300	70000	6.84	6.29	5.49	6.3	2952826	1473165	1898765	6367508	46.3733	23.1357	29.8196	2085906	224292	15673	2325877	89.6826	9.64333	0.673853	50700	47037	1.07787	3.6	5640	281229	2.00548	2.2	5546935	87.2	3.66	2511.4
	522	2006	2	Maryland	MD	RFC	Northeast	-0.6	cold	2006-02-12	00:06:00	2006-02-14	17:44:00	severe weather	winter storm	NA	3938	300	60000	8.25	9.32	7.85	8.66	2453864	2263880	520058	5277647	46.4954	42.8956	9.85397	2141929	236610	8363	2386907	89.7366	9.91283	0.35037	52823	48909	1.08003	1.3	5533	297253	1.86138	2.1	5627367	87.2	3.66	2511.4
	523	2008	6	Maryland	MD	RFC	Northeast	-0.5	cold	2008-06-04	15:00:00	2008-06-07	17:30:00	severe weather	storm	NA	4470	NA	108000	14.27	13.3	11.04	13.47	2281075	2826136	505319	5654256	40.3426	49.9825	8.93697	2178595	241356	8733	2428689	89.7025	9.93771	0.359577	53471	48401	1.10475	0.3	6206	303982	2.04157	2.2	5684965	87.2	3.66	2511.4
	524	2004	12	Maryland	MD	RFC	Northeast	0.7	warm	2004-12-01	10:00:00	2004-12-02	23:59:00	severe weather	heavy wind	NA	2279	270	122000	7.38	7.62	5.98	7.02	2575495	1409275	1667596	5695024	45.2236	24.7457	29.2816	2085906	224292	15673	2325877	89.6826	9.64333	0.673853	50700	47037	1.07787	3.6	5640	281229	2.00548	2.2	5546935	87.2	3.66	2511.4
	525	2006	2	Maryland	MD	RFC	Northeast	-0.6	cold	2006-02-11	21:00:00	2006-02-14	23:00:00	severe weather	winter storm	NA	4440	500	180000	8.25	9.32	7.85	8.66	2453864	2263880	520058	5277647	46.4954	42.8956	9.85397	2141929	236610	8363	2386907	89.7366	9.91283	0.35037	52823	48909	1.08003	1.3	5533	297253	1.86138	2.1	5627367	87.2	3.66	2511.4
	526	2005	7	Maryland	MD	RFC	Northeast	0	normal	2005-07-27	18:00:00	2005-07-29	16:00:00	severe weather	thunderstorm	NA	2760	NA	87600	9.23	9.45	7.78	8.86	2913332	1834173	1996280	6782930	42.9509	27.041	29.4309	2115620	227818	13457	2356900	89.7628	9.666	0.570962	52165	48090	1.08474	2.9	5281	291726	1.81026	2.2	5592379	87.2	3.66	2511.4
	527	2013	1	Maryland	MD	RFC	Northeast	-0.4	normal	2013-01-07	10:43:00	2013-01-07	10:43:00	intentional attack	vandalism	NA	0	NA	NA	12.5	10.29	8.16	11.22	2784622	2577614	333089	5745344	48.4675	44.8644	5.79755	2218948	247168	8788	2474909	89.6578	9.98695	0.355084	53342	48396	1.1022	-0.9	6502	316782	2.05252	2.1	5936040	87.2	3.66	2511.4
	528	2012	10	Maryland	MD	RFC	Northeast	0.3	normal	2012-10-11	00:00:00	2012-10-11	00:01:00	intentional attack	vandalism	NA	1	0	0	13.03	10.54	8.22	11.31	1726552	2344747	340510	4452722	38.7752	52.6587	7.64723	2212287	246868	8941	2468101	89.6352	10.0023	0.362262	53824	48156	1.1177	-0.4	6643	317123	2.09477	2.2	5890740	87.2	3.66	2511.4
	529	2011	2	Maryland	MD	RFC	Northeast	-1	cold	2011-02-03	14:30:00	2011-02-03	14:30:00	intentional attack	vandalism	NA	0	NA	0	13.39	11.71	9.38	12.34	2460839	2313400	340694	5155310	47.7341	44.8741	6.6086	2208015	245003	8900	2461923	89.6866	9.95169	0.361506	54062	47586	1.13609	0.5	6549	315930	2.07293	2.1	5844171	87.2	3.66	2511.4
	530	2012	10	Maryland	MD	RFC	Northeast	0.3	normal	2012-10-24	00:00:00	2012-10-24	00:01:00	intentional attack	NA	NA	1	0	0	13.03	10.54	8.22	11.31	1726552	2344747	340510	4452722	38.7752	52.6587	7.64723	2212287	246868	8941	2468101	89.6352	10.0023	0.362262	53824	48156	1.1177	-0.4	6643	317123	2.09477	2.2	5890740	87.2	3.66	2511.4
	531	2014	1	Maryland	MD	RFC	Northeast	-0.5	cold	2014-01-27	14:20:00	2014-01-28	21:00:00	severe weather	winter	NA	1840	NA	NA	13.16	10.9	11.53	12.1	3277835	2646600	302716	6278411	52.208	42.154	4.82154	2234962	248362	8780	2492109	89.6816	9.96594	0.352312	53879	49091	1.09753	1	6268	322004	1.94656	2	5975346	87.2	3.66	2511.4
	532	2011	10	Maryland	MD	RFC	Northeast	-0.9	cold	2011-10-17	03:34:00	2011-10-17	10:42:00	intentional attack	vandalism	NA	428	0	0	13.19	10.84	8.05	11.47	1729721	2351455	400642	4524914	38.2266	51.9668	8.85414	2208015	245003	8900	2461923	89.6866	9.95169	0.361506	54062	47586	1.13609	0.5	6549	315930	2.07293	2.1	5844171	87.2	3.66	2511.4
	533	2012	3	Maryland	MD	RFC	Northeast	-0.4	normal	2012-03-04	01:27:00	2012-03-04	06:58:00	intentional attack	vandalism	NA	331	NA	NA	12.86	10.36	8	11.16	1939986	2315811	408741	4708475	41.202	49.1839	8.68096	2212287	246868	8941	2468101	89.6352	10.0023	0.362262	53824	48156	1.1177	-0.4	6643	317123	2.09477	2.2	5890740	87.2	3.66	2511.4
	534	2011	8	Maryland	MD	RFC	Northeast	-0.6	cold	2011-08-27	23:00:00	2011-08-29	08:00:00	severe weather	NA	NA	1980	NA	108000	13.32	11.41	8.7	12.05	2739909	2867748	448613	6098191	44.9299	47.0262	7.35649	2208015	245003	8900	2461923	89.6866	9.95169	0.361506	54062	47586	1.13609	0.5	6549	315930	2.07293	2.1	5844171	87.2	3.66	2511.4
	535	2012	10	Maryland	MD	RFC	Northeast	0.3	normal	2012-10-25	00:00:00	2012-10-25	00:01:00	intentional attack	vandalism	NA	1	NA	NA	13.03	10.54	8.22	11.31	1726552	2344747	340510	4452722	38.7752	52.6587	7.64723	2212287	246868	8941	2468101	89.6352	10.0023	0.362262	53824	48156	1.1177	-0.4	6643	317123	2.09477	2.2	5890740	87.2	3.66	2511.4
	536	2013	3	Maryland	MD	RFC	Northeast	-0.3	normal	2013-03-29	10:16:00	2013-03-29	10:17:00	intentional attack	NA	NA	1	NA	NA	12.56	10.25	8.46	11.19	2376532	2416086	331483	5167745	45.9878	46.7532	6.41446	2218948	247168	8788	2474909	89.6578	9.98695	0.355084	53342	48396	1.1022	-0.9	6502	316782	2.05252	2.1	5936040	87.2	3.66	2511.4
	537	2003	11	Maryland	MD	RFC	Northeast	0.3	normal	2003-11-13	11:00:00	2003-11-14	19:30:00	severe weather	heavy wind	NA	1950	400	104195	7.36	6.41	4.31	5.83	1734477	1258141	2242391	5268119	32.924	23.8822	42.5653	2060326	221830	13136	2295305	89.7626	9.66451	0.572299	48920	45858	1.06677	1.7	5237	268879	1.94772	2.2	5496269	87.2	3.66	2511.4
	538	2011	2	Maryland	MD	RFC	Northeast	-1	cold	2011-02-25	15:23:00	2011-02-27	18:00:00	severe weather	NA	NA	3037	NA	93000	13.39	11.71	9.38	12.34	2460839	2313400	340694	5155310	47.7341	44.8741	6.6086	2208015	245003	8900	2461923	89.6866	9.95169	0.361506	54062	47586	1.13609	0.5	6549	315930	2.07293	2.1	5844171	87.2	3.66	2511.4
	539	2012	11	Maryland	MD	RFC	Northeast	0.1	normal	2012-11-08	09:34:00	2012-11-08	09:35:00	intentional attack	vandalism	NA	1	0	0	12.4	9.79	8.52	10.88	2092707	2280050	257316	4672407	44.7886	48.7982	5.50714	2212287	246868	8941	2468101	89.6352	10.0023	0.362262	53824	48156	1.1177	-0.4	6643	317123	2.09477	2.2	5890740	87.2	3.66	2511.4
	540	2013	2	Maryland	MD	RFC	Northeast	-0.4	normal	2013-02-15	00:00:00	2013-02-15	00:01:00	intentional attack	vandalism	NA	1	NA	NA	12.51	10.38	8.25	11.27	2485060	2350958	288466	5169554	48.0711	45.477	5.58009	2218948	247168	8788	2474909	89.6578	9.98695	0.355084	53342	48396	1.1022	-0.9	6502	316782	2.05252	2.1	5936040	87.2	3.66	2511.4
	541	2014	1	Maryland	MD	RFC	Northeast	-0.5	cold	2014-01-23	13:04:00	2014-01-24	09:00:00	severe weather	winter	NA	1196	NA	NA	13.16	10.9	11.53	12.1	3277835	2646600	302716	6278411	52.208	42.154	4.82154	2234962	248362	8780	2492109	89.6816	9.96594	0.352312	53879	49091	1.09753	1	6268	322004	1.94656	2	5975346	87.2	3.66	2511.4
	542	2005	7	Maryland	MD	RFC	Northeast	0	normal	2005-07-23	01:02:00	2005-07-26	22:50:00	severe weather	thunderstorm	NA	5628	NA	55118	9.23	9.45	7.78	8.86	2913332	1834173	1996280	6782930	42.9509	27.041	29.4309	2115620	227818	13457	2356900	89.7628	9.666	0.570962	52165	48090	1.08474	2.9	5281	291726	1.81026	2.2	5592379	87.2	3.66	2511.4
	543	2012	9	Maryland	MD	RFC	Northeast	0.3	normal	2012-09-24	00:00:00	2012-09-25	00:00:00	intentional attack	NA	NA	1440	0	0	13.17	10.51	7.68	11.42	2126338	2524561	352229	5045543	42.1429	50.0355	6.98099	2212287	246868	8941	2468101	89.6352	10.0023	0.362262	53824	48156	1.1177	-0.4	6643	317123	2.09477	2.2	5890740	87.2	3.66	2511.4
	544	2010	7	Maryland	MD	RFC	Northeast	-0.9	cold	2010-07-25	15:10:00	2010-07-30	23:30:00	severe weather	NA	NA	7700	NA	297700	14.93	12.06	10.04	13.27	3167477	2997004	467714	6676731	47.4405	44.8873	7.00513	2200368	244264	8766	2453403	89.6864	9.95613	0.3573	53775	47287	1.1372	1.6	6320	311257	2.03048	2.1	5788409	87.2	3.66	2511.4
	545	2012	10	Maryland	MD	RFC	Northeast	0.3	normal	2012-10-30	00:00:00	2012-10-30	00:02:00	intentional attack	vandalism	NA	2	0	0	13.03	10.54	8.22	11.31	1726552	2344747	340510	4452722	38.7752	52.6587	7.64723	2212287	246868	8941	2468101	89.6352	10.0023	0.362262	53824	48156	1.1177	-0.4	6643	317123	2.09477	2.2	5890740	87.2	3.66	2511.4
	546	2003	9	Maryland	MD	RFC	Northeast	0.2	normal	2003-09-18	00:00:00	2003-09-26	22:50:00	severe weather	hurricanes	Isabel	12890	2000	650000	8.74	8.02	5.2	7.14	2285643	1434093	2541255	6296613	36.2996	22.7756	40.3591	2060326	221830	13136	2295305	89.7626	9.66451	0.572299	48920	45858	1.06677	1.7	5237	268879	1.94772	2.2	5496269	87.2	3.66	2511.4
	547	2011	1	Maryland	MD	RFC	Northeast	-1.3	cold	2011-01-26	18:28:00	2011-01-29	17:00:00	severe weather	winter storm	NA	4232	NA	234326	13.12	11.51	8.86	12.13	3129148	2655045	412840	6247406	50.0872	42.4984	6.60818	2208015	245003	8900	2461923	89.6866	9.95169	0.361506	54062	47586	1.13609	0.5	6549	315930	2.07293	2.1	5844171	87.2	3.66	2511.4
	548	2013	6	Maryland	MD	RFC	Northeast	-0.2	normal	2013-06-27	01:10:00	2013-06-27	02:45:00	intentional attack	vandalism	NA	95	NA	NA	13.98	10.9	8.4	11.97	2193345	2770335	364528	5372325	40.8267	51.5668	6.78529	2218948	247168	8788	2474909	89.6578	9.98695	0.355084	53342	48396	1.1022	-0.9	6502	316782	2.05252	2.1	5936040	87.2	3.66	2511.4
	549	2006	6	Maryland	MD	RFC	Northeast	0	normal	2006-06-01	18:30:00	2006-06-03	14:00:00	severe weather	thunderstorm	NA	2610	335	70000	10.74	11.69	8.04	10.91	2181705	2694323	563584	5482301	39.7954	49.1458	10.2801	2141929	236610	8363	2386907	89.7366	9.91283	0.35037	52823	48909	1.08003	1.3	5533	297253	1.86138	2.1	5627367	87.2	3.66	2511.4
	550	2012	6	Maryland	MD	RFC	Northeast	-0.1	normal	2012-06-30	01:00:00	2012-07-03	01:00:00	severe weather	thunderstorm	NA	4320	NA	86390	13.14	10.62	7.94	11.4	2201600	2715416	456839	5418546	40.6308	50.1134	8.43103	2212287	246868	8941	2468101	89.6352	10.0023	0.362262	53824	48156	1.1177	-0.4	6643	317123	2.09477	2.2	5890740	87.2	3.66	2511.4
	551	2011	5	Maryland	MD	RFC	Northeast	-0.4	normal	2011-05-04	13:08:00	2011-05-04	13:25:00	intentional attack	vandalism	NA	17	0	0	13.95	11.41	9.13	12.11	1726792	2585575	427226	4786894	36.0733	54.0136	8.92491	2208015	245003	8900	2461923	89.6866	9.95169	0.361506	54062	47586	1.13609	0.5	6549	315930	2.07293	2.1	5844171	87.2	3.66	2511.4
	552	2013	3	Maryland	MD	RFC	Northeast	-0.3	normal	2013-03-03	16:27:00	2013-03-03	18:20:00	intentional attack	vandalism	NA	113	NA	NA	12.56	10.25	8.46	11.19	2376532	2416086	331483	5167745	45.9878	46.7532	6.41446	2218948	247168	8788	2474909	89.6578	9.98695	0.355084	53342	48396	1.1022	-0.9	6502	316782	2.05252	2.1	5936040	87.2	3.66	2511.4
	553	2013	2	Maryland	MD	RFC	Northeast	-0.4	normal	2013-02-16	07:54:00	2013-02-16	07:54:00	intentional attack	vandalism	NA	0	1	1	12.51	10.38	8.25	11.27	2485060	2350958	288466	5169554	48.0711	45.477	5.58009	2218948	247168	8788	2474909	89.6578	9.98695	0.355084	53342	48396	1.1022	-0.9	6502	316782	2.05252	2.1	5936040	87.2	3.66	2511.4
	554	2012	10	Maryland	MD	RFC	Northeast	0.3	normal	2012-10-29	17:13:00	2012-10-31	11:00:00	severe weather	hurricanes	Sandy	2507	NA	219000	13.03	10.54	8.22	11.31	1726552	2344747	340510	4452722	38.7752	52.6587	7.64723	2212287	246868	8941	2468101	89.6352	10.0023	0.362262	53824	48156	1.1177	-0.4	6643	317123	2.09477	2.2	5890740	87.2	3.66	2511.4
	555	2013	2	Maryland	MD	RFC	Northeast	-0.4	normal	2013-02-13	09:30:00	2013-02-13	09:30:00	intentional attack	vandalism	NA	0	1	1	12.51	10.38	8.25	11.27	2485060	2350958	288466	5169554	48.0711	45.477	5.58009	2218948	247168	8788	2474909	89.6578	9.98695	0.355084	53342	48396	1.1022	-0.9	6502	316782	2.05252	2.1	5936040	87.2	3.66	2511.4
	556	2014	2	Maryland	MD	RFC	Northeast	-0.5	cold	2014-02-05	08:05:00	2014-02-05	08:06:00	severe weather	snow/ice	NA	1	800	181000	13.51	11.86	10.53	12.63	2760792	2221530	261722	5289853	52.1903	41.9961	4.94762	2234962	248362	8780	2492109	89.6816	9.96594	0.352312	53879	49091	1.09753	1	6268	322004	1.94656	2	5975346	87.2	3.66	2511.4
	557	2003	11	Maryland	MD	RFC	Northeast	0.3	normal	2003-11-13	06:00:00	2003-11-16	16:00:00	severe weather	heavy wind	NA	4920	375	110000	7.36	6.41	4.31	5.83	1734477	1258141	2242391	5268119	32.924	23.8822	42.5653	2060326	221830	13136	2295305	89.7626	9.66451	0.572299	48920	45858	1.06677	1.7	5237	268879	1.94772	2.2	5496269	87.2	3.66	2511.4
	558	2012	10	Maryland	MD	RFC	Northeast	0.3	normal	2012-10-22	00:00:00	2012-10-22	00:01:00	intentional attack	vandalism	NA	1	0	0	13.03	10.54	8.22	11.31	1726552	2344747	340510	4452722	38.7752	52.6587	7.64723	2212287	246868	8941	2468101	89.6352	10.0023	0.362262	53824	48156	1.1177	-0.4	6643	317123	2.09477	2.2	5890740	87.2	3.66	2511.4
	559	2003	8	Maryland	MD	RFC	Northeast	0.2	normal	2003-08-26	16:00:00	2003-08-29	12:00:00	severe weather	thunderstorm	NA	4080	625	133000	8.74	8.12	5.25	7.28	2668643	1649541	2603537	6957521	38.3562	23.7087	37.4205	2060326	221830	13136	2295305	89.7626	9.66451	0.572299	48920	45858	1.06677	1.7	5237	268879	1.94772	2.2	5496269	87.2	3.66	2511.4
	560	2012	6	Maryland	MD	RFC	Northeast	-0.1	normal	2012-06-06	12:37:00	2012-06-06	12:37:00	intentional attack	vandalism	NA	0	0	0	13.14	10.62	7.94	11.4	2201600	2715416	456839	5418546	40.6308	50.1134	8.43103	2212287	246868	8941	2468101	89.6352	10.0023	0.362262	53824	48156	1.1177	-0.4	6643	317123	2.09477	2.2	5890740	87.2	3.66	2511.4
	561	2013	6	Maryland	MD	RFC	Northeast	-0.2	normal	2013-06-20	18:00:00	2013-06-21	10:00:00	intentional attack	vandalism	NA	960	NA	NA	13.98	10.9	8.4	11.97	2193345	2770335	364528	5372325	40.8267	51.5668	6.78529	2218948	247168	8788	2474909	89.6578	9.98695	0.355084	53342	48396	1.1022	-0.9	6502	316782	2.05252	2.1	5936040	87.2	3.66	2511.4
	562	2012	9	Maryland	MD	RFC	Northeast	0.3	normal	2012-09-08	15:40:00	2012-09-08	18:45:00	severe weather	thunderstorm	NA	185	NA	65000	13.17	10.51	7.68	11.42	2126338	2524561	352229	5045543	42.1429	50.0355	6.98099	2212287	246868	8941	2468101	89.6352	10.0023	0.362262	53824	48156	1.1177	-0.4	6643	317123	2.09477	2.2	5890740	87.2	3.66	2511.4
	563	2008	6	Maryland	MD	RFC	Northeast	-0.5	cold	2008-06-04	15:00:00	2008-06-05	13:00:00	severe weather	thunderstorm	NA	1320	NA	249408	14.27	13.3	11.04	13.47	2281075	2826136	505319	5654256	40.3426	49.9825	8.93697	2178595	241356	8733	2428689	89.7025	9.93771	0.359577	53471	48401	1.10475	0.3	6206	303982	2.04157	2.2	5684965	87.2	3.66	2511.4
	564	2016	4	Maryland	MD	RFC	Northeast	1.1	warm	2016-04-14	16:49:00	2016-04-15	20:42:00	intentional attack	sabotage	NA	1673	0	0	14.37	11.01	7.91	12.14	1712475	2102894	298106	4158706	41.1781	50.5661	7.16824	2288301	250939	8822	2548067	89.8054	9.84821	0.346223	55786	50660	1.10118	2.6	6485	336094	1.92952	2.2	6024752	87.2	3.66	2511.4
	565	2009	6	Maryland	MD	RFC	Northeast	0.4	normal	2009-06-09	17:25:00	2009-06-11	17:00:00	severe weather	thunderstorm	NA	2855	60	85091	15.87	11.88	9.28	13.21	2051561	2637420	440682	5176902	39.6291	50.9459	8.51247	2188390	242640	8773	2439808	89.6952	9.94504	0.359577	52922	46680	1.13372	-1	5586	303265	1.84195	2.1	5730388	87.2	3.66	2511.4
	566	2007	4	Maryland	MD	RFC	Northeast	-0.1	normal	2007-04-16	14:00:00	2007-04-18	17:00:00	severe weather	thunderstorm	NA	3060	160	138000	9.98	11.22	8.89	10.46	1943692	2287889	477038	4753488	40.8898	48.1307	10.0355	2163625	239024	8586	2411240	89.7308	9.91291	0.356082	53290	49126	1.08476	0.9	6060	301271	2.01148	2.2	5653408	87.2	3.66	2511.4
	567	2011	3	Maryland	MD	RFC	Northeast	-0.7	cold	2011-03-14	07:30:00	2011-03-14	16:55:00	intentional attack	vandalism	NA	565	NA	NA	13.56	11.46	8.81	12.16	2201336	2405682	363170	5022748	43.8273	47.8957	7.2305	2208015	245003	8900	2461923	89.6866	9.95169	0.361506	54062	47586	1.13609	0.5	6549	315930	2.07293	2.1	5844171	87.2	3.66	2511.4
	568	2012	10	Maryland	MD	RFC	Northeast	0.3	normal	2012-10-24	00:00:00	2012-10-24	00:01:00	intentional attack	vandalism	NA	1	0	0	13.03	10.54	8.22	11.31	1726552	2344747	340510	4452722	38.7752	52.6587	7.64723	2212287	246868	8941	2468101	89.6352	10.0023	0.362262	53824	48156	1.1177	-0.4	6643	317123	2.09477	2.2	5890740	87.2	3.66	2511.4
	569	2012	10	Maryland	MD	RFC	Northeast	0.3	normal	2012-10-09	00:00:00	2012-10-09	00:01:00	intentional attack	vandalism	NA	1	0	0	13.03	10.54	8.22	11.31	1726552	2344747	340510	4452722	38.7752	52.6587	7.64723	2212287	246868	8941	2468101	89.6352	10.0023	0.362262	53824	48156	1.1177	-0.4	6643	317123	2.09477	2.2	5890740	87.2	3.66	2511.4
	570	2003	8	Maryland	MD	RFC	Northeast	0.2	normal	2003-08-26	16:22:00	2003-08-31	18:00:00	severe weather	thunderstorm	NA	7298	1500	153000	8.74	8.12	5.25	7.28	2668643	1649541	2603537	6957521	38.3562	23.7087	37.4205	2060326	221830	13136	2295305	89.7626	9.66451	0.572299	48920	45858	1.06677	1.7	5237	268879	1.94772	2.2	5496269	87.2	3.66	2511.4
	571	2007	2	Maryland	MD	RFC	Northeast	0.4	normal	2007-02-13	17:00:00	2007-02-17	17:30:00	severe weather	winter storm	NA	5790	400	155183	9.5	11.25	8.96	10.18	2947553	2383054	455294	5833935	50.5243	40.8481	7.80424	2163625	239024	8586	2411240	89.7308	9.91291	0.356082	53290	49126	1.08476	0.9	6060	301271	2.01148	2.2	5653408	87.2	3.66	2511.4
	572	2010	7	Maryland	MD	RFC	Northeast	-0.9	cold	2010-07-25	15:20:00	2010-07-27	18:00:00	severe weather	NA	NA	3040	480	124000	14.93	12.06	10.04	13.27	3167477	2997004	467714	6676731	47.4405	44.8873	7.00513	2200368	244264	8766	2453403	89.6864	9.95613	0.3573	53775	47287	1.1372	1.6	6320	311257	2.03048	2.1	5788409	87.2	3.66	2511.4
	573	2011	8	Maryland	MD	RFC	Northeast	-0.6	cold	2011-08-27	20:30:00	2011-09-04	23:30:00	severe weather	NA	NA	11700	1114	760113	13.32	11.41	8.7	12.05	2739909	2867748	448613	6098191	44.9299	47.0262	7.35649	2208015	245003	8900	2461923	89.6866	9.95169	0.361506	54062	47586	1.13609	0.5	6549	315930	2.07293	2.1	5844171	87.2	3.66	2511.4
	574	2012	6	Maryland	MD	RFC	Northeast	-0.1	normal	2012-06-29	22:43:00	2012-07-05	11:50:00	severe weather	thunderstorm	NA	7987	1465	600000	13.14	10.62	7.94	11.4	2201600	2715416	456839	5418546	40.6308	50.1134	8.43103	2212287	246868	8941	2468101	89.6352	10.0023	0.362262	53824	48156	1.1177	-0.4	6643	317123	2.09477	2.2	5890740	87.2	3.66	2511.4
	575	2015	4	Maryland	MD	RFC	Northeast	0.7	warm	2015-04-07	12:30:00	2015-04-07	17:34:00	system operability disruption	uncontrolled loss	NA	304	NA	NA	13.76	11.29	8.86	12.08	1733818	2151763	316020	4246043	40.8337	50.6769	7.44269	2255556	249181	8821	2513563	89.7354	9.91346	0.350936	54388	49844	1.09116	0.9	6063	327998	1.84849	2	6006401	87.2	3.66	2511.4
	576	2005	7	Maryland	MD	RFC	Northeast	0	normal	2005-07-27	17:50:00	2005-07-30	21:07:00	severe weather	thunderstorm	NA	4517	NA	64943	9.23	9.45	7.78	8.86	2913332	1834173	1996280	6782930	42.9509	27.041	29.4309	2115620	227818	13457	2356900	89.7628	9.666	0.570962	52165	48090	1.08474	2.9	5281	291726	1.81026	2.2	5592379	87.2	3.66	2511.4
	577	2013	1	Maryland	MD	RFC	Northeast	-0.4	normal	2013-01-16	14:25:00	2013-01-16	14:25:00	intentional attack	vandalism	NA	0	NA	NA	12.5	10.29	8.16	11.22	2784622	2577614	333089	5745344	48.4675	44.8644	5.79755	2218948	247168	8788	2474909	89.6578	9.98695	0.355084	53342	48396	1.1022	-0.9	6502	316782	2.05252	2.1	5936040	87.2	3.66	2511.4
	578	2006	7	Pennsylvania	PA	RFC	Northeast	0.1	normal	2006-07-27	18:38:00	2006-07-29	21:36:00	severe weather	thunderstorm	NA	3058	NA	167564	11	9.09	6.9	9.14	5239036	4295190	4182875	13779739	38.0198	31.1703	30.3553	5190697	665763	28272	5884746	88.206	11.3134	0.480429	45444	48909	0.929154	1	11199	568535	1.9698	4.2	12510809	78.66	7.98	2123.4
	579	2011	10	Pennsylvania	PA	RFC	Northeast	-0.9	cold	2011-10-29	08:59:00	2011-11-07	15:00:00	severe weather	NA	NA	13381	NA	50000	13.65	9.95	7.47	10.22	3619715	3471533	4131963	11287927	32.0671	30.7544	36.6052	5249827	684757	25047	5959646	88.0896	11.4899	0.420277	46239	47586	0.971693	1.1	12020	589271	2.03981	4.2	12745202	78.66	7.98	2123.4
	580	2010	4	Pennsylvania	PA	RFC	Northeast	0.5	warm	2010-04-16	17:15:00	2010-04-18	17:00:00	severe weather	thunderstorm	NA	2865	15	120000	12.93	10.22	7.55	10.15	3526158	3560570	3797153	10953611	32.1917	32.5059	34.6658	5244278	678774	27293	5950361	88.1338	11.4073	0.458678	45731	47287	0.967095	2	11684	581287	2.01002	4	12712014	78.66	7.98	2123.4
	581	2011	5	Pennsylvania	PA	RFC	Northeast	-0.4	normal	2011-05-09	04:08:00	2011-05-09	06:40:00	intentional attack	vandalism	NA	152	630	NA	13.48	10.06	7.78	10.33	3602882	3429511	4047024	11160581	32.2822	30.7288	36.2618	5249827	684757	25047	5959646	88.0896	11.4899	0.420277	46239	47586	0.971693	1.1	12020	589271	2.03981	4.2	12745202	78.66	7.98	2123.4
	582	2013	9	Pennsylvania	PA	RFC	Northeast	-0.2	normal	2013-09-10	17:42:00	2013-09-11	00:02:00	system operability disruption	NA	NA	380	105	NA	13.31	9.23	6.91	9.84	4069245	3626047	4025680	11781478	34.5393	30.7775	34.1696	5272857	689355	24601	5986817	88.0745	11.5145	0.41092	47159	48396	0.97444	1.1	10908	602755	1.80969	4.1	12783536	78.66	7.98	2123.4
	583	2010	2	Pennsylvania	PA	RFC	Northeast	1.2	warm	2010-02-05	22:30:00	2010-02-12	12:00:00	severe weather	winter storm	NA	9450	NA	57000	12.12	10.29	7.94	10.39	5252750	3723555	3427403	12495939	42.0357	29.7981	27.4281	5244278	678774	27293	5950361	88.1338	11.4073	0.458678	45731	47287	0.967095	2	11684	581287	2.01002	4	12712014	78.66	7.98	2123.4
	584	2011	10	Pennsylvania	PA	RFC	Northeast	-0.9	cold	2011-10-29	12:57:00	2011-11-03	23:00:00	severe weather	NA	NA	7803	NA	146721	13.65	9.95	7.47	10.22	3619715	3471533	4131963	11287927	32.0671	30.7544	36.6052	5249827	684757	25047	5959646	88.0896	11.4899	0.420277	46239	47586	0.971693	1.1	12020	589271	2.03981	4.2	12745202	78.66	7.98	2123.4
	585	2008	6	Pennsylvania	PA	RFC	Northeast	-0.5	cold	2008-06-10	19:00:00	2008-06-14	15:59:00	severe weather	thunderstorm	NA	5579	NA	198000	12.11	9.78	7.19	9.7	4376192	4104205	4257731	12815127	34.1486	32.0263	33.2243	5231696	676337	27540	5935587	88.1412	11.3946	0.463981	45819	48401	0.946654	0	11285	577879	1.95283	4.1	12612285	78.66	7.98	2123.4
	586	2012	10	Pennsylvania	PA	RFC	Northeast	0.3	normal	2012-10-29	18:11:00	2012-11-04	22:50:00	severe weather	hurricanes	Sandy	8979	NA	400000	12.8	9.34	7.17	9.66	3571272	3444346	3994781	11091812	32.1974	31.0531	36.0156	5261381	687750	24963	5974108	88.0697	11.5122	0.417853	46648	48156	0.968685	0.9	11230	595700	1.88518	4.1	12772789	78.66	7.98	2123.4
	587	2006	9	Pennsylvania	PA	RFC	Northeast	0.5	warm	2006-09-01	15:00:00	2006-09-04	23:00:00	severe weather	hurricanes	Ernesto	4800	NA	146094	10.55	9.06	6.58	8.67	3768774	3866991	4038890	11738155	32.107	32.9438	34.4082	5190697	665763	28272	5884746	88.206	11.3134	0.480429	45444	48909	0.929154	1	11199	568535	1.9698	4.2	12510809	78.66	7.98	2123.4
	588	2006	6	Pennsylvania	PA	RFC	Northeast	0	normal	2006-06-01	18:00:00	2006-06-03	21:00:00	severe weather	NA	NA	3060	NA	111555	10.99	9.38	6.66	8.97	3961045	3885456	4141690	12056707	32.8535	32.2265	34.3518	5190697	665763	28272	5884746	88.206	11.3134	0.480429	45444	48909	0.929154	1	11199	568535	1.9698	4.2	12510809	78.66	7.98	2123.4
	589	2010	9	Pennsylvania	PA	RFC	Northeast	-1.4	cold	2010-09-22	16:08:00	2010-09-26	00:00:00	severe weather	thunderstorm	NA	4792	156	52000	12.95	10.18	7.96	10.42	4174056	4118733	3834068	12202753	34.2059	33.7525	31.4197	5244278	678774	27293	5950361	88.1338	11.4073	0.458678	45731	47287	0.967095	2	11684	581287	2.01002	4	12712014	78.66	7.98	2123.4
	590	2012	7	Pennsylvania	PA	RFC	Northeast	0.1	normal	2012-07-07	06:06:00	2012-07-09	23:00:00	severe weather	thunderstorm	NA	3894	NA	64500	12.62	9.34	7.28	9.98	5392296	4043251	4251476	13761069	39.1852	29.3818	30.895	5261381	687750	24963	5974108	88.0697	11.5122	0.417853	46648	48156	0.968685	0.9	11230	595700	1.88518	4.1	12772789	78.66	7.98	2123.4
	591	2005	6	Pennsylvania	PA	RFC	Northeast	0.2	normal	2005-06-06	16:43:00	2005-06-07	22:00:00	severe weather	thunderstorm	NA	1757	NA	143000	10.5	8.84	6.4	8.57	4188480	4045602	4180245	12481231	33.5582	32.4135	33.4922	5154728	655717	28326	5838785	88.2843	11.2304	0.485135	45001	48090	0.935766	1	11261	560259	2.00996	4.5	12449990	78.66	7.98	2123.4
	592	2011	8	Pennsylvania	PA	RFC	Northeast	-0.6	cold	2011-08-26	00:30:00	2011-08-28	00:30:00	severe weather	NA	NA	2880	NA	200717	13.63	10.19	7.87	10.79	5263950	3999799	4256832	13591088	38.7309	29.4296	31.3208	5249827	684757	25047	5959646	88.0896	11.4899	0.420277	46239	47586	0.971693	1.1	12020	589271	2.03981	4.2	12745202	78.66	7.98	2123.4
	593	2006	1	Pennsylvania	PA	RFC	Northeast	-0.7	cold	2006-01-14	15:45:00	2006-01-16	17:30:00	severe weather	heavy wind	NA	2985	NA	142315	9.51	8.51	6.41	8.26	5167143	3820090	3891312	12958106	39.8758	29.4803	30.0299	5190697	665763	28272	5884746	88.206	11.3134	0.480429	45444	48909	0.929154	1	11199	568535	1.9698	4.2	12510809	78.66	7.98	2123.4
	594	2016	1	Pennsylvania	PA	RFC	Northeast	2.2	warm	2016-01-11	20:16:00	2016-01-11	23:00:00	intentional attack	vandalism	NA	164	0	0	13.87	9.43	7.1	10.52	5280279	3768904	3910701	13027791	40.5309	28.9297	30.0181	5335555	696080	23372	6055013	88.118	11.4959	0.385994	50978	50660	1.00628	4.2	10659	651857	1.63517	4.1	12787085	78.66	7.98	2123.4
	595	2010	9	Pennsylvania	PA	RFC	Northeast	-1.4	cold	2010-09-22	17:38:00	2010-09-24	23:30:00	severe weather	thunderstorm	NA	3232	389	82861	12.95	10.18	7.96	10.42	4174056	4118733	3834068	12202753	34.2059	33.7525	31.4197	5244278	678774	27293	5950361	88.1338	11.4073	0.458678	45731	47287	0.967095	2	11684	581287	2.01002	4	12712014	78.66	7.98	2123.4
	596	2004	12	Pennsylvania	PA	RFC	Northeast	0.7	warm	2004-12-01	07:30:00	2004-12-02	22:09:00	severe weather	wind/rain	NA	2319	NA	105312	9.14	8.23	5.82	7.82	4882015	3746820	3965767	12666515	38.5427	29.5805	31.3091	5121901	646781	28350	5797045	88.3537	11.1571	0.489042	44536	47037	0.946829	1.6	12359	552728	2.236	4.7	12410722	78.66	7.98	2123.4
	597	2003	7	Pennsylvania	PA	RFC	Northeast	0.1	normal	2003-07-21	17:15:00	2003-07-24	17:33:00	severe weather	storm	NA	4338	750	185000	10.28	8.88	5.75	8.37	4563349	3928931	4086939	12637681	36.1091	31.089	32.3393	5082234	637255	28355	5747853	88.4197	11.0868	0.493315	43853	45858	0.956278	1.6	12326	542660	2.2714	5.3	12374658	78.66	7.98	2123.4
	598	2011	10	Pennsylvania	PA	RFC	Northeast	-0.9	cold	2011-10-29	14:00:00	2011-10-31	14:00:00	severe weather	NA	NA	2880	NA	109335	13.65	9.95	7.47	10.22	3619715	3471533	4131963	11287927	32.0671	30.7544	36.6052	5249827	684757	25047	5959646	88.0896	11.4899	0.420277	46239	47586	0.971693	1.1	12020	589271	2.03981	4.2	12745202	78.66	7.98	2123.4
	599	2005	7	Pennsylvania	PA	RFC	Northeast	0	normal	2005-07-27	16:50:00	2005-07-28	21:24:00	severe weather	thunderstorm	NA	1714	NA	93837	10.41	8.48	6.52	8.63	5308413	4311963	4148484	13836753	38.3646	31.1631	29.9816	5154728	655717	28326	5838785	88.2843	11.2304	0.485135	45001	48090	0.935766	1	11261	560259	2.00996	4.5	12449990	78.66	7.98	2123.4
	600	2015	6	Pennsylvania	PA	RFC	Northeast	1	warm	2015-06-23	17:30:00	2015-06-23	19:00:00	severe weather	NA	NA	90	NA	200000	14.42	9.68	7.16	10.48	4164799	3611828	4029575	11872524	35.0793	30.4217	33.9403	5304279	690881	23731	6018897	88.1271	11.4785	0.394275	48944	49844	0.981944	1.5	10770	645808	1.66768	4.4	12802503	78.66	7.98	2123.4
	601	2014	1	Pennsylvania	PA	RFC	Northeast	-0.5	cold	2014-01-06	19:50:00	2014-01-06	20:49:00	severe weather	winter	NA	59	200	62000	12.69	10.43	8.48	10.82	6195288	3893811	4219891	14385585	43.0659	27.0674	29.3342	5289211	690549	24222	6003987	88.095	11.5015	0.403432	48203	49091	0.981911	2.2	10334	616378	1.67657	4	12793767	78.66	7.98	2123.4
	602	2011	2	Pennsylvania	PA	RFC	Northeast	-1	cold	2011-02-02	03:00:00	2011-02-04	23:59:00	severe weather	winter storm	NA	4139	NA	213000	12.59	9.91	8	10.4	5287764	3570485	4089420	12992227	40.6994	27.4817	31.4759	5249827	684757	25047	5959646	88.0896	11.4899	0.420277	46239	47586	0.971693	1.1	12020	589271	2.03981	4.2	12745202	78.66	7.98	2123.4
	603	2012	10	Pennsylvania	PA	RFC	Northeast	0.3	normal	2012-10-29	17:30:00	2012-11-06	00:00:00	severe weather	hurricanes	Sandy	10530	NA	850000	12.8	9.34	7.17	9.66	3571272	3444346	3994781	11091812	32.1974	31.0531	36.0156	5261381	687750	24963	5974108	88.0697	11.5122	0.417853	46648	48156	0.968685	0.9	11230	595700	1.88518	4.1	12772789	78.66	7.98	2123.4
	604	2008	9	Pennsylvania	PA	RFC	Northeast	-0.3	normal	2008-09-14	17:00:00	2008-09-19	12:38:00	severe weather	heavy wind	NA	6938	72	124596	11.76	9.46	6.97	9.35	4019424	4070034	4196351	12355048	32.5326	32.9423	33.9647	5231696	676337	27540	5935587	88.1412	11.3946	0.463981	45819	48401	0.946654	0	11285	577879	1.95283	4.1	12612285	78.66	7.98	2123.4
	605	2011	2	Pennsylvania	PA	RFC	Northeast	-1	cold	2011-02-19	12:30:00	2011-02-20	04:00:00	severe weather	storm	NA	930	NA	118000	12.59	9.91	8	10.4	5287764	3570485	4089420	12992227	40.6994	27.4817	31.4759	5249827	684757	25047	5959646	88.0896	11.4899	0.420277	46239	47586	0.971693	1.1	12020	589271	2.03981	4.2	12745202	78.66	7.98	2123.4
	606	2016	7	Pennsylvania	PA	RFC	Northeast	-0.3	normal	2016-07-23	15:15:00	2016-07-23	19:53:00	system operability disruption	voltage reduction	NA	278	87	NA	NA	NA	NA	NA	NA	NA	NA	NA	NA	NA	NA	5335555	696080	23372	6055013	88.118	11.4959	0.385994	50978	50660	1.00628	4.2	10659	651857	1.63517	4.1	12787085	78.66	7.98	2123.4
	607	2008	9	Pennsylvania	PA	RFC	Northeast	-0.3	normal	2008-09-14	19:00:00	2008-09-14	23:59:00	severe weather	hurricanes	Ike	299	600	105000	11.76	9.46	6.97	9.35	4019424	4070034	4196351	12355048	32.5326	32.9423	33.9647	5231696	676337	27540	5935587	88.1412	11.3946	0.463981	45819	48401	0.946654	0	11285	577879	1.95283	4.1	12612285	78.66	7.98	2123.4
	608	2010	3	Pennsylvania	PA	RFC	Northeast	0.9	warm	2010-03-13	01:00:00	2010-03-16	18:40:00	severe weather	wind/rain	NA	5320	NA	177528	12.34	9.93	7.79	10.15	4523840	3879428	3811675	12284653	36.8251	31.5795	31.0279	5244278	678774	27293	5950361	88.1338	11.4073	0.458678	45731	47287	0.967095	2	11684	581287	2.01002	4	12712014	78.66	7.98	2123.4
	609	2011	8	Pennsylvania	PA	RFC	Northeast	-0.6	cold	2011-08-27	22:00:00	2011-08-29	22:00:00	severe weather	NA	NA	2880	NA	264000	13.63	10.19	7.87	10.79	5263950	3999799	4256832	13591088	38.7309	29.4296	31.3208	5249827	684757	25047	5959646	88.0896	11.4899	0.420277	46239	47586	0.971693	1.1	12020	589271	2.03981	4.2	12745202	78.66	7.98	2123.4
	610	2014	2	Pennsylvania	PA	RFC	Northeast	-0.5	cold	2014-02-05	05:00:00	2014-02-05	05:01:00	severe weather	snow/ice	NA	1	NA	715000	13.37	10.53	8.65	11.17	5663185	3711757	3891306	13346603	42.4317	27.8105	29.1558	5289211	690549	24222	6003987	88.095	11.5015	0.403432	48203	49091	0.981911	2.2	10334	616378	1.67657	4	12793767	78.66	7.98	2123.4
	611	2011	7	Pennsylvania	PA	RFC	Northeast	-0.3	normal	2011-07-08	10:00:00	2011-07-11	09:00:00	intentional attack	vandalism	NA	4260	NA	NA	13.56	10.33	7.95	10.87	5398780	4047141	4172068	13684505	39.4518	29.5746	30.4875	5249827	684757	25047	5959646	88.0896	11.4899	0.420277	46239	47586	0.971693	1.1	12020	589271	2.03981	4.2	12745202	78.66	7.98	2123.4
	612	2008	9	Pennsylvania	PA	RFC	Northeast	-0.3	normal	2008-09-15	00:37:00	2008-09-19	16:30:00	severe weather	hurricanes	Ike	6713	546	160875	11.76	9.46	6.97	9.35	4019424	4070034	4196351	12355048	32.5326	32.9423	33.9647	5231696	676337	27540	5935587	88.1412	11.3946	0.463981	45819	48401	0.946654	0	11285	577879	1.95283	4.1	12612285	78.66	7.98	2123.4
	613	2009	2	Pennsylvania	PA	RFC	Northeast	-0.6	cold	2009-02-12	08:00:00	2009-02-15	22:00:00	severe weather	heavy wind	NA	5160	130	132000	11	9.54	7.62	9.63	5137281	3777862	3263283	12255316	41.9188	30.8263	26.6275	5235331	679215	27412	5941972	88.1076	11.4308	0.461328	44823	46680	0.960219	-2.2	10404	567764	1.83245	4	12666858	78.66	7.98	2123.4
	614	2012	7	Pennsylvania	PA	RFC	Northeast	0.1	normal	2012-07-26	18:14:00	2012-07-27	18:14:00	severe weather	thunderstorm	NA	1440	NA	65112	12.62	9.34	7.28	9.98	5392296	4043251	4251476	13761069	39.1852	29.3818	30.895	5261381	687750	24963	5974108	88.0697	11.5122	0.417853	46648	48156	0.968685	0.9	11230	595700	1.88518	4.1	12772789	78.66	7.98	2123.4
	615	2007	8	Pennsylvania	PA	RFC	Northeast	-0.6	cold	2007-08-09	14:53:00	2007-08-09	16:11:00	severe weather	thunderstorm	NA	78	90	55000	11.57	9.38	6.84	9.39	5197894	4386594	4360585	14020374	37.0739	31.2873	31.1018	5207370	667419	27857	5902660	88.2207	11.3071	0.47194	45834	49126	0.932989	0.9	11525	575855	2.00137	4.3	12563937	78.66	7.98	2123.4
	616	2006	7	Pennsylvania	PA	RFC	Northeast	0.1	normal	2006-07-18	18:36:00	2006-07-23	23:59:00	severe weather	thunderstorm	NA	7523	NA	492955	11	9.09	6.9	9.14	5239036	4295190	4182875	13779739	38.0198	31.1703	30.3553	5190697	665763	28272	5884746	88.206	11.3134	0.480429	45444	48909	0.929154	1	11199	568535	1.9698	4.2	12510809	78.66	7.98	2123.4
	617	2014	2	Pennsylvania	PA	RFC	Northeast	-0.5	cold	2014-02-05	07:35:00	2014-02-07	04:03:00	severe weather	snow/ice	NA	2668	NA	62159	13.37	10.53	8.65	11.17	5663185	3711757	3891306	13346603	42.4317	27.8105	29.1558	5289211	690549	24222	6003987	88.095	11.5015	0.403432	48203	49091	0.981911	2.2	10334	616378	1.67657	4	12793767	78.66	7.98	2123.4
	618	2014	1	Pennsylvania	PA	RFC	Northeast	-0.5	cold	2014-01-07	06:18:00	2014-01-07	06:19:00	severe weather	winter	NA	1	NA	NA	12.69	10.43	8.48	10.82	6195288	3893811	4219891	14385585	43.0659	27.0674	29.3342	5289211	690549	24222	6003987	88.095	11.5015	0.403432	48203	49091	0.981911	2.2	10334	616378	1.67657	4	12793767	78.66	7.98	2123.4
	619	2010	7	Pennsylvania	PA	RFC	Northeast	-0.9	cold	2010-07-07	16:13:00	2010-07-07	22:29:00	equipment failure	transmission	NA	376	NA	43903	13.33	10.35	8.02	10.84	5573435	4464279	4068122	14178091	39.3102	31.4872	28.693	5244278	678774	27293	5950361	88.1338	11.4073	0.458678	45731	47287	0.967095	2	11684	581287	2.01002	4	12712014	78.66	7.98	2123.4
	620	2011	5	Pennsylvania	PA	RFC	Northeast	-0.4	normal	2011-05-26	19:56:00	2011-05-27	18:00:00	severe weather	NA	NA	1324	150	120001	13.48	10.06	7.78	10.33	3602882	3429511	4047024	11160581	32.2822	30.7288	36.2618	5249827	684757	25047	5959646	88.0896	11.4899	0.420277	46239	47586	0.971693	1.1	12020	589271	2.03981	4.2	12745202	78.66	7.98	2123.4
	621	2014	2	Pennsylvania	PA	RFC	Northeast	-0.5	cold	2014-02-05	01:00:00	2014-02-09	20:40:00	severe weather	snow/ice	NA	6940	NA	144000	13.37	10.53	8.65	11.17	5663185	3711757	3891306	13346603	42.4317	27.8105	29.1558	5289211	690549	24222	6003987	88.095	11.5015	0.403432	48203	49091	0.981911	2.2	10334	616378	1.67657	4	12793767	78.66	7.98	2123.4
	622	2008	3	Pennsylvania	PA	RFC	Northeast	-1.1	cold	2008-03-08	16:00:00	2008-03-10	13:44:00	severe weather	NA	NA	2684	NA	168449	10.72	9.08	7.04	9.06	4887104	3968365	4000331	12923209	37.8165	30.7073	30.9546	5231696	676337	27540	5935587	88.1412	11.3946	0.463981	45819	48401	0.946654	0	11285	577879	1.95283	4.1	12612285	78.66	7.98	2123.4
	623	2014	1	Pennsylvania	PA	RFC	Northeast	-0.5	cold	2014-01-06	19:50:00	2014-01-06	20:44:00	severe weather	winter	NA	54	NA	NA	12.69	10.43	8.48	10.82	6195288	3893811	4219891	14385585	43.0659	27.0674	29.3342	5289211	690549	24222	6003987	88.095	11.5015	0.403432	48203	49091	0.981911	2.2	10334	616378	1.67657	4	12793767	78.66	7.98	2123.4
	624	2011	10	Pennsylvania	PA	RFC	Northeast	-0.9	cold	2011-10-18	03:45:00	2011-10-18	05:25:00	intentional attack	vandalism	NA	100	0	0	13.65	9.95	7.47	10.22	3619715	3471533	4131963	11287927	32.0671	30.7544	36.6052	5249827	684757	25047	5959646	88.0896	11.4899	0.420277	46239	47586	0.971693	1.1	12020	589271	2.03981	4.2	12745202	78.66	7.98	2123.4
	625	2002	12	Pennsylvania	PA	RFC	Northeast	1.1	warm	2002-12-25	17:00:00	2002-12-26	05:00:00	severe weather	winter storm	NA	720	250	106000	9.17	8.28	5.75	7.88	4808375	3650427	3754786	12337305	38.9743	29.5885	30.4344	5048925	624663	28414	5711216	88.4037	10.9375	0.497512	43153	45097	0.956893	0.8	13262	532116	2.49231	5.7	12331031	78.66	7.98	2123.4
	626	2011	8	Pennsylvania	PA	RFC	Northeast	-0.6	cold	2011-08-28	02:58:00	2011-08-30	02:58:00	severe weather	NA	NA	2880	110	284000	13.63	10.19	7.87	10.79	5263950	3999799	4256832	13591088	38.7309	29.4296	31.3208	5249827	684757	25047	5959646	88.0896	11.4899	0.420277	46239	47586	0.971693	1.1	12020	589271	2.03981	4.2	12745202	78.66	7.98	2123.4
	627	2012	7	Pennsylvania	PA	RFC	Northeast	0.1	normal	2012-07-26	18:21:00	2012-07-28	23:30:00	severe weather	thunderstorm	NA	3189	NA	65000	12.62	9.34	7.28	9.98	5392296	4043251	4251476	13761069	39.1852	29.3818	30.895	5261381	687750	24963	5974108	88.0697	11.5122	0.417853	46648	48156	0.968685	0.9	11230	595700	1.88518	4.1	12772789	78.66	7.98	2123.4
	628	2002	12	Pennsylvania	PA	RFC	Northeast	1.1	warm	2002-12-25	10:00:00	2002-12-27	08:30:00	severe weather	winter storm	NA	2790	NA	95630	9.17	8.28	5.75	7.88	4808375	3650427	3754786	12337305	38.9743	29.5885	30.4344	5048925	624663	28414	5711216	88.4037	10.9375	0.497512	43153	45097	0.956893	0.8	13262	532116	2.49231	5.7	12331031	78.66	7.98	2123.4
	629	2011	10	Pennsylvania	PA	RFC	Northeast	-0.9	cold	2011-10-29	08:59:00	2011-11-07	19:58:00	severe weather	NA	NA	13679	NA	312359	13.65	9.95	7.47	10.22	3619715	3471533	4131963	11287927	32.0671	30.7544	36.6052	5249827	684757	25047	5959646	88.0896	11.4899	0.420277	46239	47586	0.971693	1.1	12020	589271	2.03981	4.2	12745202	78.66	7.98	2123.4
	630	2011	10	Pennsylvania	PA	RFC	Northeast	-0.9	cold	2011-10-24	23:37:00	2011-10-26	23:00:00	intentional attack	vandalism	NA	2843	0	0	13.65	9.95	7.47	10.22	3619715	3471533	4131963	11287927	32.0671	30.7544	36.6052	5249827	684757	25047	5959646	88.0896	11.4899	0.420277	46239	47586	0.971693	1.1	12020	589271	2.03981	4.2	12745202	78.66	7.98	2123.4
	631	2012	10	Pennsylvania	PA	RFC	Northeast	0.3	normal	2012-10-29	16:00:00	2012-11-07	23:48:00	severe weather	hurricanes	Sandy	13488	NA	270000	12.8	9.34	7.17	9.66	3571272	3444346	3994781	11091812	32.1974	31.0531	36.0156	5261381	687750	24963	5974108	88.0697	11.5122	0.417853	46648	48156	0.968685	0.9	11230	595700	1.88518	4.1	12772789	78.66	7.98	2123.4
	632	2015	10	Pennsylvania	PA	RFC	Northeast	2	warm	2015-10-28	13:38:00	2015-10-29	17:00:00	intentional attack	NA	NA	1642	NA	35000	14.49	9.6	7.12	10.27	3527683	3442372	3955694	10995382	32.0833	31.3074	35.976	5304279	690881	23731	6018897	88.1271	11.4785	0.394275	48944	49844	0.981944	1.5	10770	645808	1.66768	4.4	12802503	78.66	7.98	2123.4
	633	2010	6	Pennsylvania	PA	RFC	Northeast	-0.4	normal	2010-06-24	15:30:00	2010-06-29	23:59:00	severe weather	thunderstorm	NA	7709	NA	355000	13.3	10.26	7.5	10.49	4596625	4233058	3928879	12835148	35.8128	32.9802	30.6103	5244278	678774	27293	5950361	88.1338	11.4073	0.458678	45731	47287	0.967095	2	11684	581287	2.01002	4	12712014	78.66	7.98	2123.4
	634	2010	2	Pennsylvania	PA	RFC	Northeast	1.2	warm	2010-02-09	18:00:00	2010-02-14	16:00:00	severe weather	winter storm	NA	7080	NA	223000	12.12	10.29	7.94	10.39	5252750	3723555	3427403	12495939	42.0357	29.7981	27.4281	5244278	678774	27293	5950361	88.1338	11.4073	0.458678	45731	47287	0.967095	2	11684	581287	2.01002	4	12712014	78.66	7.98	2123.4
	635	2011	7	Kentucky	KY	SERC	Central	-0.3	normal	2011-07-28	07:26:00	2011-07-29	07:26:00	fuel supply emergency	Coal	NA	1440	NA	NA	9.24	8.42	5.72	7.62	2946531	1941607	3300055	8188193	35.9851	23.7123	40.3026	1928523	294450	7426	2230399	86.4654	13.2017	0.332945	38007	47586	0.798701	1.3	3204	166091	1.92906	0.9	4367882	58.38	17.39	1795.8
	636	2014	1	Kentucky	KY	RFC	Central	-0.5	cold	2014-01-06	22:00:00	2014-01-06	22:01:00	severe weather	winter	NA	1	NA	NA	9.5	8.97	6.13	8.21	3314347	1758718	2689755	7762820	42.6951	22.6557	34.6492	1939489	297182	7376	2244047	86.4282	13.2431	0.328692	38860	49091	0.791591	0.8	2725	171507	1.58886	0.9	4412617	58.38	17.39	1795.8
	637	2009	2	Kentucky	KY	RFC	Central	-0.6	cold	2009-02-11	19:00:00	2009-02-12	23:00:00	severe weather	thunderstorm	NA	1680	NA	78000	8.26	7.85	5	6.68	2585101	1456074	3445861	7487036	34.5277	19.4479	46.0244	1924888	294225	7058	2226171	86.4663	13.2166	0.317047	36162	46680	0.774679	-4.5	2803	156113	1.79549	0.9	4317074	58.38	17.39	1795.8
	638	2011	8	Kentucky	KY	SERC	Central	-0.6	cold	2011-08-13	16:41:00	2011-08-14	19:00:00	severe weather	NA	NA	1579	NA	181700	9.19	8.49	5.7	7.6	2917953	1857170	3313264	8088387	36.0758	22.9609	40.9632	1928523	294450	7426	2230399	86.4654	13.2017	0.332945	38007	47586	0.798701	1.3	3204	166091	1.92906	0.9	4367882	58.38	17.39	1795.8
	639	2009	5	Kentucky	KY	SERC	Central	0.2	normal	2009-05-29	09:05:00	2009-05-29	19:57:00	equipment failure	transmission	NA	652	342	NA	8.56	7.52	4.88	6.42	1703976	1531255	3468955	6704186	25.4166	22.8403	51.7431	1924888	294225	7058	2226171	86.4663	13.2166	0.317047	36162	46680	0.774679	-4.5	2803	156113	1.79549	0.9	4317074	58.38	17.39	1795.8
	640	2015	6	Kentucky	KY	SERC	Central	1	warm	2015-06-01	00:27:00	2015-06-01	02:15:00	intentional attack	vandalism	NA	108	2	110	10.05	9.12	5.39	7.95	2200986	1672623	2569218	6442827	34.1618	25.961	39.8772	1947068	299462	7392	2253922	86.3858	13.2863	0.327962	39181	49844	0.786073	0.8	2617	169892	1.54039	0.9	4425092	58.38	17.39	1795.8
	641	2008	9	Kentucky	KY	RFC	Central	-0.3	normal	2008-09-14	11:30:00	2008-09-14	16:30:00	severe weather	hurricanes	Ike	300	NA	375000	7.96	7.58	5.1	6.46	2201793	1722106	3843767	7767665	28.3456	22.1702	49.4842	1928082	296069	6304	2230455	86.4434	13.2739	0.282633	37858	48401	0.782174	-0.9	2892	162406	1.78072	0.8	4289878	58.38	17.39	1795.8
	642	2008	2	Kentucky	KY	SERC	Central	-1.3	cold	2008-02-05	22:00:00	2008-02-06	15:00:00	severe weather	NA	NA	1020	NA	76000	7.23	6.95	4.22	5.72	2693254	1553170	3966272	8212696	32.7938	18.9118	48.2944	1928082	296069	6304	2230455	86.4434	13.2739	0.282633	37858	48401	0.782174	-0.9	2892	162406	1.78072	0.8	4289878	58.38	17.39	1795.8
	643	2009	1	Kentucky	KY	RFC	Central	-0.7	cold	2009-01-27	05:00:00	2009-01-29	16:30:00	severe weather	winter storm	NA	3570	NA	383000	8.17	7.51	4.88	6.55	3015618	1630325	3836953	8482896	35.5494	19.219	45.2316	1924888	294225	7058	2226171	86.4663	13.2166	0.317047	36162	46680	0.774679	-4.5	2803	156113	1.79549	0.9	4317074	58.38	17.39	1795.8
	644	2009	1	Kentucky	KY	SERC	Central	-0.7	cold	2009-01-27	05:03:00	2009-01-31	17:15:00	severe weather	winter storm	NA	6492	600	190000	8.17	7.51	4.88	6.55	3015618	1630325	3836953	8482896	35.5494	19.219	45.2316	1924888	294225	7058	2226171	86.4663	13.2166	0.317047	36162	46680	0.774679	-4.5	2803	156113	1.79549	0.9	4317074	58.38	17.39	1795.8
	645	2008	2	Kentucky	KY	RFC	Central	-1.3	cold	2008-02-25	08:00:00	2008-03-12	20:00:00	fuel supply emergency	NA	NA	23700	NA	0	7.23	6.95	4.22	5.72	2693254	1553170	3966272	8212696	32.7938	18.9118	48.2944	1928082	296069	6304	2230455	86.4434	13.2739	0.282633	37858	48401	0.782174	-0.9	2892	162406	1.78072	0.8	4289878	58.38	17.39	1795.8
	646	2008	9	Kentucky	KY	RFC	Central	-0.3	normal	2008-09-14	10:01:00	2008-09-21	17:00:00	severe weather	heavy wind	NA	10499	70	18000	7.96	7.58	5.1	6.46	2201793	1722106	3843767	7767665	28.3456	22.1702	49.4842	1928082	296069	6304	2230455	86.4434	13.2739	0.282633	37858	48401	0.782174	-0.9	2892	162406	1.78072	0.8	4289878	58.38	17.39	1795.8
	647	2009	1	Kentucky	KY	RFC	Central	-0.7	cold	2009-01-28	04:00:00	2009-02-07	17:00:00	severe weather	winter storm	NA	15180	21	3500	8.17	7.51	4.88	6.55	3015618	1630325	3836953	8482896	35.5494	19.219	45.2316	1924888	294225	7058	2226171	86.4663	13.2166	0.317047	36162	46680	0.774679	-4.5	2803	156113	1.79549	0.9	4317074	58.38	17.39	1795.8
	648	2011	10	Utah	UT	WECC	Southwest	-0.9	cold	2011-10-06	11:07:00	2011-10-06	11:07:00	intentional attack	vandalism	NA	0	0	0	9.35	8.03	5.63	7.61	679587	844530	778380	2305683	29.4744	36.6282	33.7592	946468	122363	9378	1078210	87.7814	11.3487	0.869775	42521	47586	0.893561	1.3	1643	119710	1.37248	0.7	2816440	90.58	9.41	2737.1
	649	2015	10	Utah	UT	WECC	Southwest	2	warm	2015-10-13	06:30:00	2015-10-13	08:30:00	intentional attack	vandalism	NA	120	0	0	10.58	8.9	6.26	8.53	675951	949262	769136	2399055	28.1757	39.5682	32.06	1021839	121310	9570	1152720	88.6459	10.5238	0.83021	43798	49844	0.878702	1.5	1522	132507	1.14862	0.6	2995919	90.58	9.41	2737.1
	650	2014	5	Utah	UT	WECC	Southwest	-0.1	normal	2014-05-12	13:14:00	2014-05-12	13:15:00	intentional attack	vandalism	NA	1	NA	NA	10.7	9.03	6.02	8.42	631492	914997	840459	2392042	26.3997	38.2517	35.1356	1000416	117921	9658	1127996	88.6897	10.454	0.856209	43154	49091	0.879061	0.8	1537	126997	1.21026	0.6	2944498	90.58	9.41	2737.1
	651	2013	11	Utah	UT	WECC	Southwest	-0.3	normal	2013-11-24	07:38:00	2013-11-24	07:39:00	intentional attack	vandalism	NA	1	NA	NA	10.04	7.98	5.34	7.58	642780	839683	857844	2344232	27.4196	35.8191	36.5938	981194	116263	9629	1107087	88.6284	10.5017	0.86976	42796	48396	0.884288	1.2	1621	124229	1.30485	0.7	2903685	90.58	9.41	2737.1
	652	2013	11	Utah	UT	WECC	Southwest	-0.3	normal	2013-11-16	15:15:00	2013-11-16	15:16:00	intentional attack	vandalism	NA	1	NA	NA	10.04	7.98	5.34	7.58	642780	839683	857844	2344232	27.4196	35.8191	36.5938	981194	116263	9629	1107087	88.6284	10.5017	0.86976	42796	48396	0.884288	1.2	1621	124229	1.30485	0.7	2903685	90.58	9.41	2737.1
	653	2013	12	Utah	UT	WECC	Southwest	-0.3	normal	2013-12-30	11:00:00	2013-12-30	11:01:00	intentional attack	NA	NA	1	NA	NA	9.98	7.65	5.35	7.7	889755	941971	852603	2689898	33.0776	35.0188	31.6965	981194	116263	9629	1107087	88.6284	10.5017	0.86976	42796	48396	0.884288	1.2	1621	124229	1.30485	0.7	2903685	90.58	9.41	2737.1
	654	2014	1	Utah	UT	RFC	Southwest	-0.5	cold	2014-01-06	14:37:00	2014-01-06	14:38:00	intentional attack	vandalism	NA	1	NA	NA	9.93	7.62	5.53	7.66	805178	925701	838096	2574185	31.2789	35.9609	32.5577	1000416	117921	9658	1127996	88.6897	10.454	0.856209	43154	49091	0.879061	0.8	1537	126997	1.21026	0.6	2944498	90.58	9.41	2737.1
	655	2015	4	Utah	UT	WECC	Southwest	0.7	warm	2015-04-01	18:25:00	2015-04-01	18:26:00	intentional attack	vandalism	NA	1	NA	37	10.58	8.46	5.94	8.14	574553	866671	770715	2216016	25.9273	39.1094	34.7793	1021839	121310	9570	1152720	88.6459	10.5238	0.83021	43798	49844	0.878702	1.5	1522	132507	1.14862	0.6	2995919	90.58	9.41	2737.1
	656	2016	1	Utah	UT	WECC	Southwest	2.2	warm	2016-01-17	12:00:00	2016-01-17	13:00:00	intentional attack	sabotage	NA	60	0	0	10.54	8.19	5.74	8.2	821754	953565	780953	2560849	32.0891	37.2363	30.4959	1041823	124540	9570	1175934	88.5954	10.5907	0.813821	44947	50660	0.887229	2.6	1576	136833	1.15177	0.7	3044321	90.58	9.41	2737.1
	657	2015	4	Utah	UT	WECC	Southwest	0.7	warm	2015-04-02	07:04:00	2015-04-02	08:57:00	intentional attack	vandalism	NA	113	6	5763	10.58	8.46	5.94	8.14	574553	866671	770715	2216016	25.9273	39.1094	34.7793	1021839	121310	9570	1152720	88.6459	10.5238	0.83021	43798	49844	0.878702	1.5	1522	132507	1.14862	0.6	2995919	90.58	9.41	2737.1
	658	2016	5	Utah	UT	WECC	Southwest	0.6	warm	2016-05-19	21:36:00	2016-05-20	01:00:00	system operability disruption	uncontrolled loss	NA	204	461	85179	11.01	9.32	6.18	8.7	601921	889552	771429	2267401	26.5467	39.2322	34.0226	1041823	124540	9570	1175934	88.5954	10.5907	0.813821	44947	50660	0.887229	2.6	1576	136833	1.15177	0.7	3044321	90.58	9.41	2737.1
	659	2015	10	Utah	UT	WECC	Southwest	2	warm	2015-10-16	12:25:00	2015-10-16	12:56:00	intentional attack	vandalism	NA	31	0	0	10.58	8.9	6.26	8.53	675951	949262	769136	2399055	28.1757	39.5682	32.06	1021839	121310	9570	1152720	88.6459	10.5238	0.83021	43798	49844	0.878702	1.5	1522	132507	1.14862	0.6	2995919	90.58	9.41	2737.1
	660	2011	7	Utah	UT	WECC	Southwest	-0.3	normal	2011-07-05	10:40:00	2011-07-05	11:37:00	intentional attack	vandalism	NA	57	0	0	9.44	7.65	5.56	7.7	998446	976611	790341	2768207	36.0683	35.2796	28.5506	946468	122363	9378	1078210	87.7814	11.3487	0.869775	42521	47586	0.893561	1.3	1643	119710	1.37248	0.7	2816440	90.58	9.41	2737.1
	661	2014	1	Utah	UT	WECC	Southwest	-0.5	cold	2014-01-15	14:32:00	2014-01-15	14:45:00	intentional attack	vandalism	NA	13	NA	NA	9.93	7.62	5.53	7.66	805178	925701	838096	2574185	31.2789	35.9609	32.5577	1000416	117921	9658	1127996	88.6897	10.454	0.856209	43154	49091	0.879061	0.8	1537	126997	1.21026	0.6	2944498	90.58	9.41	2737.1
	662	2013	12	Utah	UT	WECC	Southwest	-0.3	normal	2013-12-06	08:47:00	2013-12-06	08:49:00	intentional attack	vandalism	NA	2	NA	NA	9.98	7.65	5.35	7.7	889755	941971	852603	2689898	33.0776	35.0188	31.6965	981194	116263	9629	1107087	88.6284	10.5017	0.86976	42796	48396	0.884288	1.2	1621	124229	1.30485	0.7	2903685	90.58	9.41	2737.1
	663	2011	4	Utah	UT	WECC	Southwest	-0.5	cold	2011-04-11	17:40:00	2011-04-11	17:51:00	intentional attack	vandalism	NA	11	0	0	8.44	6.94	4.67	6.58	623956	803267	758696	2188325	28.5129	36.7069	34.6702	946468	122363	9378	1078210	87.7814	11.3487	0.869775	42521	47586	0.893561	1.3	1643	119710	1.37248	0.7	2816440	90.58	9.41	2737.1
	664	2007	7	Utah	UT	WECC	Southwest	-0.4	normal	2007-07-16	16:17:00	2007-07-16	21:00:00	severe weather	wildfire	NA	283	306	NA	8.83	6.78	5.32	7.18	1099904	1029210	759156	2890938	38.0466	35.6012	26.2599	909388	111576	9461	1030430	88.2533	10.8281	0.91816	45332	49126	0.92277	2.9	1560	117761	1.32472	0.7	2597746	90.58	9.41	2737.1
	665	2011	5	Utah	UT	WECC	Southwest	-0.4	normal	2011-05-13	06:00:00	2011-05-13	06:00:00	intentional attack	vandalism	NA	0	0	0	8.92	7.57	4.92	6.95	568816	816538	804839	2192416	25.9447	37.2438	36.7101	946468	122363	9378	1078210	87.7814	11.3487	0.869775	42521	47586	0.893561	1.3	1643	119710	1.37248	0.7	2816440	90.58	9.41	2737.1
	666	2013	11	Utah	UT	WECC	Southwest	-0.3	normal	2013-11-20	03:08:00	2013-11-20	03:09:00	intentional attack	vandalism	NA	1	NA	NA	10.04	7.98	5.34	7.58	642780	839683	857844	2344232	27.4196	35.8191	36.5938	981194	116263	9629	1107087	88.6284	10.5017	0.86976	42796	48396	0.884288	1.2	1621	124229	1.30485	0.7	2903685	90.58	9.41	2737.1
	667	2008	2	Utah	UT	WECC	Southwest	-1.3	cold	2008-02-14	08:15:00	2008-02-14	22:46:00	system operability disruption	NA	NA	871	2818	74031	7.78	6.25	4.22	5.99	636025	803908	765305	2208136	28.8037	36.4066	34.6584	924826	115149	9427	1049410	88.1282	10.9727	0.898314	43576	48401	0.900312	-3.9	1606	116045	1.38395	0.7	2663029	90.58	9.41	2737.1
	668	2011	12	Utah	UT	WECC	Southwest	-0.9	cold	2011-12-01	10:00:00	2011-12-02	13:11:00	severe weather	NA	NA	1631	NA	60000	8.95	6.96	5.01	6.98	832018	874914	819455	2529857	32.8879	34.5835	32.3914	946468	122363	9378	1078210	87.7814	11.3487	0.869775	42521	47586	0.893561	1.3	1643	119710	1.37248	0.7	2816440	90.58	9.41	2737.1
	669	2011	4	Utah	UT	WECC	Southwest	-0.5	cold	2011-04-26	13:04:00	2011-04-26	14:00:00	intentional attack	vandalism	NA	56	0	0	8.44	6.94	4.67	6.58	623956	803267	758696	2188325	28.5129	36.7069	34.6702	946468	122363	9378	1078210	87.7814	11.3487	0.869775	42521	47586	0.893561	1.3	1643	119710	1.37248	0.7	2816440	90.58	9.41	2737.1
	670	2016	6	Utah	UT	WECC	Southwest	0.1	normal	2016-06-07	12:00:00	2016-06-07	12:15:00	intentional attack	sabotage	NA	15	0	0	11.51	9.78	7.45	9.71	925611	1048114	765660	2743924	33.7331	38.1976	27.9038	1041823	124540	9570	1175934	88.5954	10.5907	0.813821	44947	50660	0.887229	2.6	1576	136833	1.15177	0.7	3044321	90.58	9.41	2737.1
	671	2011	2	Utah	UT	WECC	Southwest	-1	cold	2011-02-25	10:30:00	2011-02-25	10:45:00	intentional attack	vandalism	NA	15	0	0	8.33	6.85	4.7	6.58	685981	775791	752017	2216458	30.9494	35.0014	33.9288	946468	122363	9378	1078210	87.7814	11.3487	0.869775	42521	47586	0.893561	1.3	1643	119710	1.37248	0.7	2816440	90.58	9.41	2737.1
	672	2015	2	Utah	UT	WECC	Southwest	0.5	warm	2015-02-01	11:24:00	2015-02-01	11:44:00	intentional attack	vandalism	NA	20	NA	NA	10.47	8.31	5.78	8.01	593109	835540	767246	2200942	26.948	37.9628	34.8599	1021839	121310	9570	1152720	88.6459	10.5238	0.83021	43798	49844	0.878702	1.5	1522	132507	1.14862	0.6	2995919	90.58	9.41	2737.1
	673	2016	4	Utah	UT	WECC	Southwest	1.1	warm	2016-04-15	10:00:00	2016-04-15	11:00:00	intentional attack	vandalism	NA	60	0	0	10.71	8.49	5.99	8.28	587294	881087	704393	2177281	26.9737	40.4673	32.352	1041823	124540	9570	1175934	88.5954	10.5907	0.813821	44947	50660	0.887229	2.6	1576	136833	1.15177	0.7	3044321	90.58	9.41	2737.1
	674	2014	3	Utah	UT	WECC	Southwest	-0.4	normal	2014-03-24	11:07:00	2014-03-24	11:08:00	intentional attack	vandalism	NA	1	NA	NA	10.08	8.19	5.73	7.9	656230	871650	785620	2318322	28.3062	37.5983	33.8874	1000416	117921	9658	1127996	88.6897	10.454	0.856209	43154	49091	0.879061	0.8	1537	126997	1.21026	0.6	2944498	90.58	9.41	2737.1
	675	2011	8	Utah	UT	WECC	Southwest	-0.6	cold	2011-08-15	02:05:00	2011-08-15	03:40:00	intentional attack	vandalism	NA	95	0	0	9.55	7.39	5.39	7.58	984579	1021136	809324	2818384	34.9342	36.2313	28.7159	946468	122363	9378	1078210	87.7814	11.3487	0.869775	42521	47586	0.893561	1.3	1643	119710	1.37248	0.7	2816440	90.58	9.41	2737.1
	676	2011	9	Utah	UT	WECC	Southwest	-0.8	cold	2011-09-14	09:00:00	2011-09-14	14:00:00	intentional attack	vandalism	NA	300	0	0	9.43	7.96	5.74	7.77	773599	985780	729343	2492126	31.0417	39.5558	29.2659	946468	122363	9378	1078210	87.7814	11.3487	0.869775	42521	47586	0.893561	1.3	1643	119710	1.37248	0.7	2816440	90.58	9.41	2737.1
	677	2014	3	Utah	UT	WECC	Southwest	-0.4	normal	2014-03-05	17:06:00	2014-03-05	17:07:00	intentional attack	NA	NA	1	NA	NA	10.08	8.19	5.73	7.9	656230	871650	785620	2318322	28.3062	37.5983	33.8874	1000416	117921	9658	1127996	88.6897	10.454	0.856209	43154	49091	0.879061	0.8	1537	126997	1.21026	0.6	2944498	90.58	9.41	2737.1
	678	2011	3	Utah	UT	WECC	Southwest	-0.7	cold	2011-03-06	02:54:00	2011-03-08	08:00:00	intentional attack	vandalism	NA	3186	NA	0	8.35	6.86	4.78	6.59	652610	857015	756104	2268269	28.7713	37.7828	33.334	946468	122363	9378	1078210	87.7814	11.3487	0.869775	42521	47586	0.893561	1.3	1643	119710	1.37248	0.7	2816440	90.58	9.41	2737.1
	679	2011	4	Utah	UT	WECC	Southwest	-0.5	cold	2011-04-21	07:15:00	2011-04-21	16:50:00	intentional attack	vandalism	NA	575	0	0	8.44	6.94	4.67	6.58	623956	803267	758696	2188325	28.5129	36.7069	34.6702	946468	122363	9378	1078210	87.7814	11.3487	0.869775	42521	47586	0.893561	1.3	1643	119710	1.37248	0.7	2816440	90.58	9.41	2737.1
	680	2010	7	Utah	UT	WECC	Southwest	-0.9	cold	2010-07-23	10:00:00	2010-07-24	23:55:00	public appeal	NA	NA	2275	NA	NA	9.45	7.53	5.66	7.73	1060924	1037618	788519	2889635	36.7148	35.9083	27.2878	936602	122340	9431	1068383	87.6654	11.4509	0.882736	41993	47287	0.888045	-0.1	1594	116503	1.36821	0.7	2775426	90.58	9.41	2737.1
	681	2009	7	Utah	UT	WECC	Southwest	0.5	warm	2009-07-28	20:18:00	2009-07-28	20:33:00	equipment failure	substation	NA	15	316	NA	9.05	7.42	5.49	7.49	1031439	1010756	764320	2809233	36.716	35.9798	27.2074	932016	117905	9480	1059410	87.975	11.1293	0.894838	42052	46680	0.900857	-3.5	1462	114525	1.27658	0.7	2723421	90.58	9.41	2737.1
	682	2014	5	Utah	UT	WECC	Southwest	-0.1	normal	2014-05-20	07:01:00	2014-05-20	07:02:00	intentional attack	vandalism	NA	1	NA	NA	10.7	9.03	6.02	8.42	631492	914997	840459	2392042	26.3997	38.2517	35.1356	1000416	117921	9658	1127996	88.6897	10.454	0.856209	43154	49091	0.879061	0.8	1537	126997	1.21026	0.6	2944498	90.58	9.41	2737.1
	683	2013	7	Utah	UT	WECC	Southwest	-0.3	normal	2013-07-18	03:15:00	2013-07-18	03:59:00	intentional attack	vandalism	NA	44	NA	NA	11.33	8.49	6.23	8.85	1073352	975247	889129	2941900	36.485	33.1502	30.223	981194	116263	9629	1107087	88.6284	10.5017	0.86976	42796	48396	0.884288	1.2	1621	124229	1.30485	0.7	2903685	90.58	9.41	2737.1
	684	2016	2	Utah	UT	WECC	Southwest	2	warm	2016-02-07	13:21:00	2016-02-07	13:42:00	intentional attack	vandalism	NA	21	0	0	10.61	8.29	6.02	8.26	696715	874716	748432	2324351	29.9746	37.6327	32.1996	1041823	124540	9570	1175934	88.5954	10.5907	0.813821	44947	50660	0.887229	2.6	1576	136833	1.15177	0.7	3044321	90.58	9.41	2737.1
	685	2013	11	Utah	UT	WECC	Southwest	-0.3	normal	2013-11-02	08:25:00	2013-11-02	08:26:00	intentional attack	vandalism	NA	1	NA	NA	10.04	7.98	5.34	7.58	642780	839683	857844	2344232	27.4196	35.8191	36.5938	981194	116263	9629	1107087	88.6284	10.5017	0.86976	42796	48396	0.884288	1.2	1621	124229	1.30485	0.7	2903685	90.58	9.41	2737.1
	686	2011	5	Utah	UT	WECC	Southwest	-0.4	normal	2011-05-02	08:52:00	2011-05-02	10:46:00	intentional attack	vandalism	NA	114	0	0	8.92	7.57	4.92	6.95	568816	816538	804839	2192416	25.9447	37.2438	36.7101	946468	122363	9378	1078210	87.7814	11.3487	0.869775	42521	47586	0.893561	1.3	1643	119710	1.37248	0.7	2816440	90.58	9.41	2737.1
	687	2015	5	Utah	UT	WECC	Southwest	0.8	warm	2015-05-04	15:25:00	2015-05-04	15:26:00	intentional attack	vandalism	NA	1	NA	NA	11.09	9.22	6.37	8.64	556233	882958	825625	2269166	24.5127	38.9111	36.3845	1021839	121310	9570	1152720	88.6459	10.5238	0.83021	43798	49844	0.878702	1.5	1522	132507	1.14862	0.6	2995919	90.58	9.41	2737.1
	688	2013	8	Utah	UT	WECC	Southwest	-0.3	normal	2013-08-04	03:00:00	2013-08-04	04:00:00	intentional attack	vandalism	NA	60	NA	NA	11.17	8.56	6.48	8.82	1034672	1110810	920138	3069813	33.7047	36.1849	29.9737	981194	116263	9629	1107087	88.6284	10.5017	0.86976	42796	48396	0.884288	1.2	1621	124229	1.30485	0.7	2903685	90.58	9.41	2737.1
	689	2004	5	Ohio	OH	ECAR	Central	0.2	normal	2004-05-21	02:00:00	2004-05-24	12:00:00	severe weather	thunderstorm	NA	4920	392	281000	8.78	7.73	5.05	6.87	3239494	3691955	5156649	12091413	26.7917	30.5337	42.6472	4829559	590980	21860	5442401	88.7395	10.8588	0.401661	44413	47037	0.944214	2.8	9177	508628	1.80427	3.2	11452251	77.92	12.61	2033.7
	690	2000	6	Ohio	OH	ECAR	Central	-0.7	cold	2000-06-14	15:45:00	NA	NA	equipment failure	relaying malfunction	NA	NA	294	NA	9.54	7.84	4.56	6.83	3868663	3708300	6142396	14083913	27.4687	26.33	43.6129	4684127	527626	29631	5261626	89.0243	10.0278	0.563153	42320	44745	0.945804	1.8	12475	480907	2.59406	3.4	11363543	77.92	12.61	2033.7
	691	2004	5	Ohio	OH	ECAR	Central	0.2	normal	2004-05-21	02:00:00	2004-05-24	12:00:00	severe weather	thunderstorm	NA	4920	177	127000	8.78	7.73	5.05	6.87	3239494	3691955	5156649	12091413	26.7917	30.5337	42.6472	4829559	590980	21860	5442401	88.7395	10.8588	0.401661	44413	47037	0.944214	2.8	9177	508628	1.80427	3.2	11452251	77.92	12.61	2033.7
	692	2006	8	Ohio	OH	RFC	Central	0.3	normal	2006-08-01	12:00:00	2006-08-01	19:00:00	severe weather	heatwave	NA	420	NA	NA	9.93	8.41	5.78	8.12	5631572	4481703	4880093	14996755	37.5519	29.8845	32.541	4892005	605189	21537	5518733	88.6436	10.9661	0.390253	44738	48909	0.914719	-0.1	8885	513645	1.72979	3.6	11481213	77.92	12.61	2033.7
	693	2011	8	Ohio	OH	RFC	Central	-0.6	cold	2011-08-08	09:30:00	2011-08-08	09:30:00	intentional attack	vandalism	NA	0	0	0	12.14	9.74	6.35	9.57	5511567	4414809	4650988	14579765	37.8029	30.2804	31.9003	4874482	611235	19712	5505432	88.5395	11.1024	0.358046	43610	47586	0.916446	3.1	10007	503464	1.98763	3.3	11545442	77.92	12.61	2033.7
	694	2015	11	Ohio	OH	RFC	Central	2.2	warm	2015-11-01	11:53:00	2015-11-01	12:00:00	intentional attack	vandalism	NA	7	0	0	13	10.2	6.98	9.97	3468496	3578415	3770749	10820298	32.0555	33.0713	34.8488	4892916	620810	19151	5532879	88.4335	11.2204	0.346131	46867	49844	0.940274	1.6	10426	546624	1.90734	3.2	11613423	77.92	12.61	2033.7
	695	2012	5	Ohio	OH	RFC	Central	-0.3	normal	2012-05-07	17:45:00	2012-05-07	18:06:00	severe weather	thunderstorm	NA	21	420	NA	11.85	9.43	6.06	8.9	3693713	4078267	4617597	12391847	29.8076	32.9109	37.2632	4869305	613259	19602	5502168	88.4979	11.1458	0.35626	44394	48156	0.921879	1.8	13383	512793	2.60983	3.2	11551783	77.92	12.61	2033.7
	696	2011	3	Ohio	OH	RFC	Central	-0.7	cold	2011-03-18	09:54:00	2011-03-18	15:34:00	intentional attack	vandalism	NA	340	NA	NA	10.96	9.8	5.92	8.77	4265367	3878598	4646986	12794812	33.3367	30.3138	36.3193	4874482	611235	19712	5505432	88.5395	11.1024	0.358046	43610	47586	0.916446	3.1	10007	503464	1.98763	3.3	11545442	77.92	12.61	2033.7
	697	2008	9	Ohio	OH	RFC	Central	-0.3	normal	2008-09-14	14:00:00	2008-09-17	12:00:00	severe weather	hurricanes	Ike	4200	1000	95000	10.63	9.37	6.23	8.54	3894606	3984084	4938614	12821117	30.3765	31.0744	38.5194	4891891	612492	21201	5525586	88.5316	11.0847	0.383688	43646	48401	0.901758	-2.1	10130	502597	2.01553	3.6	11515391	77.92	12.61	2033.7
	698	2008	1	Ohio	OH	RFC	Central	-1.4	cold	2008-01-29	23:23:00	2008-01-30	12:48:00	severe weather	heavy wind	NA	805	380	45000	8.87	8.59	5.86	7.78	5612138	3981209	4876799	14475383	38.7702	27.5033	33.6903	4891891	612492	21201	5525586	88.5316	11.0847	0.383688	43646	48401	0.901758	-2.1	10130	502597	2.01553	3.6	11515391	77.92	12.61	2033.7
	699	2003	7	Ohio	OH	ECAR	Central	0.1	normal	2003-07-08	04:00:00	2003-07-11	16:00:00	severe weather	thunderstorm	NA	5040	11000	134500	9.02	7.68	5.01	7.31	4994072	4499726	4448781	13942962	35.8179	32.2724	31.907	4791889	583171	22247	5397308	88.7829	10.8048	0.412187	43223	45858	0.94254	1.4	9304	494250	1.88245	3.5	11434788	77.92	12.61	2033.7
	700	2012	6	Ohio	OH	RFC	Central	-0.1	normal	2012-06-29	14:10:00	2012-07-04	18:00:00	severe weather	thunderstorm	NA	7430	500	175000	12.24	9.28	6.09	9.22	4569853	4173826	4518327	13264303	34.4523	31.4666	34.0638	4869305	613259	19602	5502168	88.4979	11.1458	0.35626	44394	48156	0.921879	1.8	13383	512793	2.60983	3.2	11551783	77.92	12.61	2033.7
	701	2011	8	Ohio	OH	RFC	Central	-0.6	cold	2011-08-25	00:30:00	2011-08-28	20:00:00	severe weather	NA	NA	5490	NA	107833	12.14	9.74	6.35	9.57	5511567	4414809	4650988	14579765	37.8029	30.2804	31.9003	4874482	611235	19712	5505432	88.5395	11.1024	0.358046	43610	47586	0.916446	3.1	10007	503464	1.98763	3.3	11545442	77.92	12.61	2033.7
	702	2012	7	Ohio	OH	RFC	Central	0.1	normal	2012-07-18	16:20:00	2012-07-18	19:05:00	severe weather	thunderstorm	NA	165	NA	67000	12.16	9.33	6.45	9.58	6000440	4703786	4583204	15289627	39.2452	30.7646	29.9759	4869305	613259	19602	5502168	88.4979	11.1458	0.35626	44394	48156	0.921879	1.8	13383	512793	2.60983	3.2	11551783	77.92	12.61	2033.7
	703	2009	2	Ohio	OH	RFC	Central	-0.6	cold	2009-02-13	02:30:00	2009-02-15	15:00:00	severe weather	heavy wind	NA	3630	168	184000	9.66	9.4	6.53	8.57	4770106	3486375	3982394	12243748	38.9595	28.4747	32.5259	4880393	613740	21088	5515223	88.4895	11.1281	0.38236	41453	46680	0.888025	-5	9357	477902	1.95793	3.6	11528896	77.92	12.61	2033.7
	704	2005	1	Ohio	OH	ECAR	Central	0.7	warm	2005-01-05	16:00:00	2005-01-13	18:00:00	severe weather	winter storm	NA	11640	250	246990	7.71	7.59	4.93	6.71	5379253	3830300	4874701	14089972	38.1779	27.1846	34.597	4869165	600275	21812	5491254	88.6713	10.9315	0.397213	44772	48090	0.931004	0.8	8495	513235	1.65519	3.5	11463320	77.92	12.61	2033.7
	705	2013	7	Ohio	OH	RFC	Central	-0.3	normal	2013-07-10	17:30:00	2013-07-11	20:00:00	severe weather	thunderstorm	NA	1590	NA	122314	12.98	9.39	6.45	9.78	5117196	4405522	4393677	13919175	36.7636	31.6507	31.5656	4875346	613964	19360	5508672	88.5031	11.1454	0.351446	44736	48396	0.924374	0.8	13095	517687	2.52952	3.2	11572232	77.92	12.61	2033.7
	706	2003	8	Ohio	OH	ECAR	Central	0.2	normal	2003-08-14	16:10:00	2003-08-16	20:27:00	system operability disruption	NA	NA	3137	7000	1203000	8.68	7.57	5.08	7.04	4867956	4122416	5208840	14199635	34.2823	29.0318	36.6829	4791889	583171	22247	5397308	88.7829	10.8048	0.412187	43223	45858	0.94254	1.4	9304	494250	1.88245	3.5	11434788	77.92	12.61	2033.7
	707	2011	12	Ohio	OH	RFC	Central	-0.9	cold	2011-12-13	03:19:00	2011-12-14	03:19:00	intentional attack	vandalism	NA	1440	NA	0	10.95	9.25	6.12	8.9	4891532	3790564	4119129	12804884	38.2005	29.6025	32.1684	4874482	611235	19712	5505432	88.5395	11.1024	0.358046	43610	47586	0.916446	3.1	10007	503464	1.98763	3.3	11545442	77.92	12.61	2033.7
	708	2005	4	Ohio	OH	ECAR	Central	0.5	warm	2005-04-01	00:00:00	2005-04-06	12:00:00	severe weather	winter storm	NA	7920	NA	211000	8.47	8.01	4.88	6.85	3440792	3409204	4822650	11675943	29.4691	29.1985	41.3042	4869165	600275	21812	5491254	88.6713	10.9315	0.397213	44772	48090	0.931004	0.8	8495	513235	1.65519	3.5	11463320	77.92	12.61	2033.7
	709	2011	7	Ohio	OH	RFC	Central	-0.3	normal	2011-07-01	16:38:00	2011-07-01	22:38:00	intentional attack	vandalism	NA	360	NA	0	12.33	9.64	6.41	9.67	5970787	4760078	4820523	15553889	38.3877	30.6038	30.9924	4874482	611235	19712	5505432	88.5395	11.1024	0.358046	43610	47586	0.916446	3.1	10007	503464	1.98763	3.3	11545442	77.92	12.61	2033.7
	710	2014	1	Ohio	OH	RFC	Central	-0.5	cold	2014-01-17	12:20:00	2014-01-17	12:20:00	intentional attack	NA	NA	0	NA	NA	11.08	9.33	6.98	9.36	6059922	4181116	4306640	14552914	41.6406	28.7304	29.593	4882159	619293	19209	5520663	88.4343	11.2177	0.347947	46137	49091	0.939826	3.1	11748	534916	2.19623	3	11596998	77.92	12.61	2033.7
	711	2003	1	Ohio	OH	ECAR	Central	0.9	warm	2003-01-25	14:00:00	2003-01-26	14:00:00	intentional attack	vandalism	NA	1440	NA	NA	7.4	7.09	4.62	6.4	5609731	3846164	4666822	14123130	39.7202	27.2331	33.0438	4791889	583171	22247	5397308	88.7829	10.8048	0.412187	43223	45858	0.94254	1.4	9304	494250	1.88245	3.5	11434788	77.92	12.61	2033.7
	712	2012	7	Ohio	OH	RFC	Central	0.1	normal	2012-07-26	18:30:00	2012-07-27	17:22:00	severe weather	thunderstorm	NA	1372	NA	57054	12.16	9.33	6.45	9.58	6000440	4703786	4583204	15289627	39.2452	30.7646	29.9759	4869305	613259	19602	5502168	88.4979	11.1458	0.35626	44394	48156	0.921879	1.8	13383	512793	2.60983	3.2	11551783	77.92	12.61	2033.7
	713	2005	4	Ohio	OH	ECAR	Central	0.5	warm	2005-04-23	06:00:00	2005-04-27	18:00:00	severe weather	winter storm	NA	6480	NA	150000	8.47	8.01	4.88	6.85	3440792	3409204	4822650	11675943	29.4691	29.1985	41.3042	4869165	600275	21812	5491254	88.6713	10.9315	0.397213	44772	48090	0.931004	0.8	8495	513235	1.65519	3.5	11463320	77.92	12.61	2033.7
	714	2008	7	Ohio	OH	RFC	Central	-0.4	normal	2008-07-22	03:00:00	2008-07-23	15:30:00	severe weather	thunderstorm	NA	2190	NA	56000	10.88	9.31	6.46	8.89	5215122	4494078	5049230	14761794	35.3285	30.444	34.2047	4891891	612492	21201	5525586	88.5316	11.0847	0.383688	43646	48401	0.901758	-2.1	10130	502597	2.01553	3.6	11515391	77.92	12.61	2033.7
	715	2012	5	Ohio	OH	RFC	Central	-0.3	normal	2012-05-31	23:45:00	2012-06-01	04:30:00	intentional attack	vandalism	NA	285	0	0	11.85	9.43	6.06	8.9	3693713	4078267	4617597	12391847	29.8076	32.9109	37.2632	4869305	613259	19602	5502168	88.4979	11.1458	0.35626	44394	48156	0.921879	1.8	13383	512793	2.60983	3.2	11551783	77.92	12.61	2033.7
	716	2013	2	Ohio	OH	RFC	Central	-0.4	normal	2013-02-07	08:32:00	2013-02-07	09:47:00	intentional attack	vandalism	NA	75	NA	0	11.12	9.18	6.11	8.86	4585795	3553599	4157772	12301983	37.2769	28.8864	33.7976	4875346	613964	19360	5508672	88.5031	11.1454	0.351446	44736	48396	0.924374	0.8	13095	517687	2.52952	3.2	11572232	77.92	12.61	2033.7
	717	2010	6	Ohio	OH	RFC	Central	-0.4	normal	2010-06-21	13:48:00	2010-06-22	20:31:00	severe weather	thunderstorm	NA	1843	400	50636	12.16	9.75	6.45	9.47	4632882	4298528	4548908	13482365	34.3625	31.8826	33.7397	4877229	612974	20693	5510899	88.5015	11.1229	0.375492	42299	47287	0.894516	2	10043	488134	2.05743	3.4	11540766	77.92	12.61	2033.7
	718	2011	9	Ohio	OH	RFC	Central	-0.8	cold	2011-09-22	14:50:00	2011-09-22	14:51:00	intentional attack	vandalism	NA	1	NA	0	12.07	9.8	6.39	9.23	3898353	3854618	4675237	12430324	31.3616	31.0098	37.6115	4874482	611235	19712	5505432	88.5395	11.1024	0.358046	43610	47586	0.916446	3.1	10007	503464	1.98763	3.3	11545442	77.92	12.61	2033.7
	719	2008	9	Ohio	OH	RFC	Central	-0.3	normal	2008-09-14	17:00:00	2008-09-22	17:11:00	severe weather	heavy wind	NA	11531	469	564728	10.63	9.37	6.23	8.54	3894606	3984084	4938614	12821117	30.3765	31.0744	38.5194	4891891	612492	21201	5525586	88.5316	11.0847	0.383688	43646	48401	0.901758	-2.1	10130	502597	2.01553	3.6	11515391	77.92	12.61	2033.7
	720	2006	12	Ohio	OH	RFC	Central	0.9	warm	2006-12-01	18:20:00	2006-12-02	18:00:00	severe weather	heavy wind	NA	1420	NA	59106	8.53	8.21	5.61	7.45	4779623	3727797	4375724	12887164	37.0882	28.9264	33.9541	4892005	605189	21537	5518733	88.6436	10.9661	0.390253	44738	48909	0.914719	-0.1	8885	513645	1.72979	3.6	11481213	77.92	12.61	2033.7
	721	2011	7	Ohio	OH	RFC	Central	-0.3	normal	2011-07-11	13:13:00	2011-07-11	13:13:00	intentional attack	vandalism	NA	0	0	0	12.33	9.64	6.41	9.67	5970787	4760078	4820523	15553889	38.3877	30.6038	30.9924	4874482	611235	19712	5505432	88.5395	11.1024	0.358046	43610	47586	0.916446	3.1	10007	503464	1.98763	3.3	11545442	77.92	12.61	2033.7
	722	2009	2	Ohio	OH	RFC	Central	-0.6	cold	2009-02-12	02:30:00	2009-02-12	18:00:00	severe weather	heavy wind	NA	930	168	184000	9.66	9.4	6.53	8.57	4770106	3486375	3982394	12243748	38.9595	28.4747	32.5259	4880393	613740	21088	5515223	88.4895	11.1281	0.38236	41453	46680	0.888025	-5	9357	477902	1.95793	3.6	11528896	77.92	12.61	2033.7
	723	2008	9	Ohio	OH	RFC	Central	-0.3	normal	2008-09-14	17:00:00	2008-09-22	15:20:00	severe weather	heavy wind	NA	11420	430	245164	10.63	9.37	6.23	8.54	3894606	3984084	4938614	12821117	30.3765	31.0744	38.5194	4891891	612492	21201	5525586	88.5316	11.0847	0.383688	43646	48401	0.901758	-2.1	10130	502597	2.01553	3.6	11515391	77.92	12.61	2033.7
	724	2011	10	Ohio	OH	RFC	Central	-0.9	cold	2011-10-17	15:44:00	2011-10-17	15:44:00	intentional attack	vandalism	NA	0	7	2000	11.97	9.54	6.22	8.86	3201722	3807750	4727653	11739373	27.2734	32.4357	40.2718	4874482	611235	19712	5505432	88.5395	11.1024	0.358046	43610	47586	0.916446	3.1	10007	503464	1.98763	3.3	11545442	77.92	12.61	2033.7
	725	2011	7	Ohio	OH	RFC	Central	-0.3	normal	2011-07-22	11:34:00	2011-07-22	17:26:00	system operability disruption	NA	NA	352	206	23000	12.33	9.64	6.41	9.67	5970787	4760078	4820523	15553889	38.3877	30.6038	30.9924	4874482	611235	19712	5505432	88.5395	11.1024	0.358046	43610	47586	0.916446	3.1	10007	503464	1.98763	3.3	11545442	77.92	12.61	2033.7
	726	2011	8	Ohio	OH	RFC	Central	-0.6	cold	2011-08-31	12:52:00	2011-08-31	12:52:00	intentional attack	vandalism	NA	0	0	0	12.14	9.74	6.35	9.57	5511567	4414809	4650988	14579765	37.8029	30.2804	31.9003	4874482	611235	19712	5505432	88.5395	11.1024	0.358046	43610	47586	0.916446	3.1	10007	503464	1.98763	3.3	11545442	77.92	12.61	2033.7
	727	2011	6	Ohio	OH	RFC	Central	-0.3	normal	2011-06-07	14:00:00	2011-06-08	06:00:00	severe weather	NA	NA	960	NA	52747	12.03	9.7	6.17	9.3	4421258	4159876	4408681	12991997	34.0306	32.0188	33.9338	4874482	611235	19712	5505432	88.5395	11.1024	0.358046	43610	47586	0.916446	3.1	10007	503464	1.98763	3.3	11545442	77.92	12.61	2033.7
	728	2009	12	Ohio	OH	RFC	Central	1.3	warm	2009-12-09	13:37:00	2009-12-10	18:30:00	severe weather	NA	NA	1733	NA	48102	10.31	9.34	6.21	8.72	5169938	3829891	4238000	13241594	39.0432	28.9232	32.0052	4880393	613740	21088	5515223	88.4895	11.1281	0.38236	41453	46680	0.888025	-5	9357	477902	1.95793	3.6	11528896	77.92	12.61	2033.7
	729	2011	4	Ohio	OH	RFC	Central	-0.5	cold	2011-04-28	05:00:00	2011-04-30	18:30:00	severe weather	NA	NA	3690	NA	86000	11.22	9.83	5.94	8.73	3427473	3418838	4408284	11257186	30.447	30.3703	39.1597	4874482	611235	19712	5505432	88.5395	11.1024	0.358046	43610	47586	0.916446	3.1	10007	503464	1.98763	3.3	11545442	77.92	12.61	2033.7
	730	2012	10	Ohio	OH	RFC	Central	0.3	normal	2012-10-29	16:00:00	2012-11-05	23:59:00	severe weather	hurricanes	Sandy	10619	NA	346000	12.06	9.59	6.53	9.12	3320180	3854922	4450183	11627578	28.5544	33.1533	38.2727	4869305	613259	19602	5502168	88.4979	11.1458	0.35626	44394	48156	0.921879	1.8	13383	512793	2.60983	3.2	11551783	77.92	12.61	2033.7
	731	2014	1	Ohio	OH	RFC	Central	-0.5	cold	2014-01-22	09:45:00	2014-01-22	20:19:00	intentional attack	vandalism	NA	634	NA	NA	11.08	9.33	6.98	9.36	6059922	4181116	4306640	14552914	41.6406	28.7304	29.593	4882159	619293	19209	5520663	88.4343	11.2177	0.347947	46137	49091	0.939826	3.1	11748	534916	2.19623	3	11596998	77.92	12.61	2033.7
	732	2000	5	North Carolina	NC	SERC	Southeast	-0.7	cold	2000-05-25	10:00:00	2000-06-02	06:00:00	severe weather	NA	NA	11280	475	100000	8.03	6.23	4.26	6.19	3216915	3046525	3168502	9597808	33.5172	31.7419	33.0128	3561203	513727	12577	4105711	86.7378	12.5125	0.306329	42201	44745	0.943144	1.5	8262	341051	2.42251	2.2	8081614	66.09	11.21	1367.2
	733	2005	9	North Carolina	NC	SERC	Southeast	0	normal	2005-09-14	15:00:00	2005-09-15	15:00:00	severe weather	hurricanes	Ophelia	1440	215	60000	8.94	6.92	5.42	7.47	5167109	4242790	2553925	11963827	43.1894	35.4635	21.3471	3929358	609842	10976	4550177	86.3562	13.4026	0.241221	45122	48090	0.938282	2.8	5982	392802	1.5229	2.1	8705407	66.09	11.21	1367.2
	734	2006	6	North Carolina	NC	SERC	Southeast	0	normal	2006-06-11	18:00:00	2006-06-11	21:00:00	severe weather	thunderstorm	NA	180	70	72000	9.03	7.08	5.19	7.46	4632248	4049091	2508023	11189364	41.3987	36.187	22.4143	4011329	621995	10867	4644192	86.373	13.393	0.233991	46349	48909	0.947658	2.7	6107	413303	1.47761	2	8917270	66.09	11.21	1367.2
	735	2011	4	North Carolina	NC	SERC	Southeast	-0.5	cold	2011-04-16	14:16:00	2011-04-17	16:30:00	severe weather	NA	NA	1574	NA	220000	10.33	7.86	5.57	8.27	3548649	3523738	2172282	9245272	38.3834	38.1139	23.4961	4201898	644926	10609	4857434	86.5045	13.2771	0.218407	43302	47586	0.909974	0	6704	417933	1.60408	2	9651025	66.09	11.21	1367.2
	736	2013	1	North Carolina	NC	SERC	Southeast	-0.4	normal	2013-01-17	20:35:00	2013-01-17	21:20:00	system operability disruption	distribution interruption	NA	45	40	12000	10.24	8.43	6.18	8.94	5699585	3729545	1973009	11402776	49.9842	32.7073	17.3029	4268019	654747	10276	4933043	86.519	13.2727	0.20831	42852	48396	0.885445	0.2	7352	422044	1.742	2.2	9845432	66.09	11.21	1367.2
	737	2012	2	North Carolina	NC	SERC	Southeast	-0.5	cold	2012-02-13	07:02:00	2012-02-13	16:25:00	intentional attack	vandalism	NA	563	NA	NA	10.76	8.67	6.19	9.04	4394900	3401310	2200168	9996911	43.9626	34.0236	22.0085	4230588	652401	10399	4893389	86.4552	13.3323	0.212511	42746	48156	0.887657	-1.3	7170	416695	1.72068	2.1	9747021	66.09	11.21	1367.2
	738	2011	6	North Carolina	NC	SERC	Southeast	-0.3	normal	2011-06-15	19:17:00	2011-06-16	01:45:00	severe weather	thunderstorm	NA	388	300	70135	10.13	8.09	6.21	8.71	5644104	4345321	2118076	12108140	46.6141	35.8876	17.493	4201898	644926	10609	4857434	86.5045	13.2771	0.218407	43302	47586	0.909974	0	6704	417933	1.60408	2	9651025	66.09	11.21	1367.2
	739	2012	7	North Carolina	NC	SERC	Southeast	0.1	normal	2012-07-01	16:47:00	2012-07-01	23:00:00	severe weather	storm	NA	373	48	6100	11.03	9.06	7.18	9.68	6313813	4504116	2268332	13086893	48.2453	34.417	17.3329	4230588	652401	10399	4893389	86.4552	13.3323	0.212511	42746	48156	0.887657	-1.3	7170	416695	1.72068	2.1	9747021	66.09	11.21	1367.2
	740	2014	2	North Carolina	NC	SERC	Southeast	-0.5	cold	2014-02-12	12:10:00	2014-02-15	15:20:00	severe weather	snow/ice	NA	4510	NA	200000	11.01	8.97	6.61	9.59	5614999	3451778	1938867	11006447	51.0155	31.3614	17.6157	4303476	655841	10356	4969674	86.5947	13.1969	0.208384	43332	49091	0.882687	1.1	7171	430887	1.66424	2.3	9940387	66.09	11.21	1367.2
	741	2012	12	North Carolina	NC	SERC	Southeast	-0.2	normal	2012-12-26	14:50:00	2012-12-26	19:40:00	severe weather	thunderstorm	NA	290	3	1200	10.41	8.56	6.29	8.97	4924020	3600352	2100074	10625020	46.3436	33.8856	19.7654	4230588	652401	10399	4893389	86.4552	13.3323	0.212511	42746	48156	0.887657	-1.3	7170	416695	1.72068	2.1	9747021	66.09	11.21	1367.2
	742	2015	2	North Carolina	NC	SERC	Southeast	0.5	warm	2015-02-26	03:30:00	2015-02-27	12:00:00	severe weather	winter	NA	1950	400	103776	10.68	8.59	6.29	9.17	5782812	3740611	2253077	11777304	49.1013	31.7612	19.1307	4336698	665198	10284	5012181	86.5232	13.2716	0.20518	44054	49844	0.883838	1.7	6788	443644	1.53006	2.3	10042802	66.09	11.21	1367.2
	743	2012	7	North Carolina	NC	SERC	Southeast	0.1	normal	2012-07-01	17:45:00	2012-07-01	22:15:00	severe weather	NA	NA	270	NA	69106	11.03	9.06	7.18	9.68	6313813	4504116	2268332	13086893	48.2453	34.417	17.3329	4230588	652401	10399	4893389	86.4552	13.3323	0.212511	42746	48156	0.887657	-1.3	7170	416695	1.72068	2.1	9747021	66.09	11.21	1367.2
	744	2016	7	North Carolina	NC	SERC	Southeast	-0.3	normal	2016-07-08	20:50:00	2016-07-09	19:25:00	severe weather	NA	NA	1355	600	203345	NA	NA	NA	NA	NA	NA	NA	NA	NA	NA	NA	4423532	672610	10052	5106195	86.6307	13.1724	0.196859	44194	50660	0.872365	0.3	7443	448866	1.65818	2.4	10156689	66.09	11.21	1367.2
	745	2008	2	North Carolina	NC	SERC	Southeast	-1.3	cold	2008-02-10	18:02:00	2008-02-11	16:00:00	severe weather	heavy wind	NA	1318	300	50718	8.85	7.11	5.02	7.46	4969656	3570805	2292432	10832900	45.8756	32.9626	21.1618	4147621	649771	10968	4808361	86.2585	13.5134	0.228103	45321	48401	0.936365	0.1	5987	421912	1.41902	1.9	9309449	66.09	11.21	1367.2
	746	2000	8	North Carolina	NC	SERC	Southeast	-0.5	cold	2000-08-18	18:30:00	2000-08-20	12:00:00	severe weather	NA	NA	2490	500	130000	8.28	6.56	4.99	6.79	4539127	3573770	3237732	11562367	39.2578	30.9086	28.0023	3561203	513727	12577	4105711	86.7378	12.5125	0.306329	42201	44745	0.943144	1.5	8262	341051	2.42251	2.2	8081614	66.09	11.21	1367.2
	747	2014	1	North Carolina	NC	SERC	Southeast	-0.5	cold	2014-01-07	16:15:00	2014-01-08	13:20:00	severe weather	winter	NA	1265	NA	NA	10.26	8.59	6.41	9.13	6776625	4084707	2010945	12873077	52.6418	31.7306	15.6213	4303476	655841	10356	4969674	86.5947	13.1969	0.208384	43332	49091	0.882687	1.1	7171	430887	1.66424	2.3	9940387	66.09	11.21	1367.2
	748	2011	8	North Carolina	NC	SERC	Southeast	-0.6	cold	2011-08-27	02:00:00	2011-08-27	05:15:00	system operability disruption	distribution interruption	NA	195	2	1200	10.43	8.28	6.36	8.93	6271955	4479417	2515609	13267650	47.2725	33.7619	18.9605	4201898	644926	10609	4857434	86.5045	13.2771	0.218407	43302	47586	0.909974	0	6704	417933	1.60408	2	9651025	66.09	11.21	1367.2
	749	2014	5	North Carolina	NC	SERC	Southeast	-0.1	normal	2014-05-23	15:00:00	2014-05-25	19:00:00	intentional attack	vandalism	NA	3120	NA	NA	11.36	8.63	6.33	9.1	3838529	3968586	2478816	10286592	37.3158	38.5802	24.0975	4303476	655841	10356	4969674	86.5947	13.1969	0.208384	43332	49091	0.882687	1.1	7171	430887	1.66424	2.3	9940387	66.09	11.21	1367.2
	750	2003	2	North Carolina	NC	SERC	Southeast	0.7	warm	2003-02-27	11:32:00	2003-03-01	20:00:00	severe weather	winter storm	NA	3388	1000	340000	7.84	6.55	4.56	6.7	5223872	3341236	2538183	11103291	47.048	30.0923	22.8597	3778470	575864	11358	4365692	86.5492	13.1907	0.260165	43098	45858	0.939814	1.2	6323	362994	1.7419	2.2	8422501	66.09	11.21	1367.2
	751	2011	5	North Carolina	NC	SERC	Southeast	-0.4	normal	2011-05-11	00:15:00	2011-05-11	17:20:00	severe weather	NA	NA	1025	300	71000	10.45	7.91	5.75	8.29	3649778	3919983	2511716	10082029	36.2008	38.8809	24.9128	4201898	644926	10609	4857434	86.5045	13.2771	0.218407	43302	47586	0.909974	0	6704	417933	1.60408	2	9651025	66.09	11.21	1367.2
	752	2006	9	North Carolina	NC	SERC	Southeast	0.5	warm	2006-09-01	05:30:00	2006-09-01	22:00:00	severe weather	hurricanes	Ernesto	990	NA	61000	9.68	7.43	5.53	7.99	4754987	4152449	2331874	11239313	42.3067	36.9458	20.7475	4011329	621995	10867	4644192	86.373	13.393	0.233991	46349	48909	0.947658	2.7	6107	413303	1.47761	2	8917270	66.09	11.21	1367.2
	753	2005	3	North Carolina	NC	SERC	Southeast	0.5	warm	2005-03-08	11:00:00	2005-03-08	15:00:00	severe weather	heavy wind	NA	240	180	51600	8.35	6.77	4.72	6.98	4464197	3368149	2399653	10232001	43.6298	32.9178	23.4524	3929358	609842	10976	4550177	86.3562	13.4026	0.241221	45122	48090	0.938282	2.8	5982	392802	1.5229	2.1	8705407	66.09	11.21	1367.2
	754	2013	6	North Carolina	NC	SERC	Southeast	-0.2	normal	2013-06-13	17:45:00	2013-06-14	18:30:00	severe weather	thunderstorm	NA	1485	NA	53000	11.11	8.76	6.61	9.31	4726288	4205181	2297114	11229201	42.0893	37.4486	20.4566	4268019	654747	10276	4933043	86.519	13.2727	0.20831	42852	48396	0.885445	0.2	7352	422044	1.742	2.2	9845432	66.09	11.21	1367.2
	755	2012	12	North Carolina	NC	SERC	Southeast	-0.2	normal	2012-12-31	14:21:00	2012-12-31	16:30:00	system operability disruption	transmission interruption	NA	129	40	12000	10.41	8.56	6.29	8.97	4924020	3600352	2100074	10625020	46.3436	33.8856	19.7654	4230588	652401	10399	4893389	86.4552	13.3323	0.212511	42746	48156	0.887657	-1.3	7170	416695	1.72068	2.1	9747021	66.09	11.21	1367.2
	756	2010	4	North Carolina	NC	SERC	Southeast	0.5	warm	2010-04-27	14:55:00	2010-04-27	14:55:00	system operability disruption	transmission interruption	NA	0	NA	29376	10.55	8.04	5.95	8.51	3464899	3637521	2092311	9195341	37.681	39.5583	22.754	4185540	644609	11016	4841173	86.4571	13.3151	0.227548	43281	47287	0.915283	0	6890	413747	1.66527	2	9558979	66.09	11.21	1367.2
	757	2003	9	North Carolina	NC	SERC	Southeast	0.2	normal	2003-09-18	15:32:00	2003-09-19	17:00:00	severe weather	hurricanes	Isabel	1528	600	50000	8.68	6.83	5.14	7.21	4481225	3843492	2435784	10760501	41.6451	35.7185	22.6363	3778470	575864	11358	4365692	86.5492	13.1907	0.260165	43098	45858	0.939814	1.2	6323	362994	1.7419	2.2	8422501	66.09	11.21	1367.2
	758	2004	9	North Carolina	NC	SERC	Southeast	0.7	warm	2004-09-17	04:30:00	2004-09-18	12:00:00	severe weather	hurricanes	Ivan	1890	400	112000	8.96	6.92	5.16	7.28	4193355	3825143	2682104	10700601	39.188	35.747	25.065	3845187	594424	11444	4451055	86.3882	13.3547	0.257108	43894	47037	0.93318	1.8	6619	375435	1.76302	2.1	8553152	66.09	11.21	1367.2
	759	2011	8	North Carolina	NC	SERC	Southeast	-0.6	cold	2011-08-27	19:00:00	2011-08-29	13:31:00	severe weather	NA	NA	2551	200	136000	10.43	8.28	6.36	8.93	6271955	4479417	2515609	13267650	47.2725	33.7619	18.9605	4201898	644926	10609	4857434	86.5045	13.2771	0.218407	43302	47586	0.909974	0	6704	417933	1.60408	2	9651025	66.09	11.21	1367.2
	760	2014	3	North Carolina	NC	SERC	Southeast	-0.4	normal	2014-03-12	19:35:00	2014-03-13	12:00:00	severe weather	heavy wind	NA	985	250	61377	10.92	8.87	6.51	9.32	4996927	3711440	2263184	10972259	45.5415	33.8257	20.6264	4303476	655841	10356	4969674	86.5947	13.1969	0.208384	43332	49091	0.882687	1.1	7171	430887	1.66424	2.3	9940387	66.09	11.21	1367.2
	761	2013	10	North Carolina	NC	SERC	Southeast	-0.3	normal	2013-10-16	11:15:00	2013-10-16	18:00:00	intentional attack	NA	NA	405	0	0	11.86	9.02	6.68	9.47	3524756	3947821	2352826	9825955	35.8719	40.1775	23.945	4268019	654747	10276	4933043	86.519	13.2727	0.20831	42852	48396	0.885445	0.2	7352	422044	1.742	2.2	9845432	66.09	11.21	1367.2
	762	2013	6	North Carolina	NC	SERC	Southeast	-0.2	normal	2013-06-13	13:17:00	2013-06-14	17:35:00	severe weather	thunderstorm	NA	1698	1000	175000	11.11	8.76	6.61	9.31	4726288	4205181	2297114	11229201	42.0893	37.4486	20.4566	4268019	654747	10276	4933043	86.519	13.2727	0.20831	42852	48396	0.885445	0.2	7352	422044	1.742	2.2	9845432	66.09	11.21	1367.2
	763	2016	7	North Carolina	NC	SERC	Southeast	-0.3	normal	2016-07-07	05:53:00	2016-07-07	08:40:00	intentional attack	vandalism	NA	167	0	0	NA	NA	NA	NA	NA	NA	NA	NA	NA	NA	NA	4423532	672610	10052	5106195	86.6307	13.1724	0.196859	44194	50660	0.872365	0.3	7443	448866	1.65818	2.4	10156689	66.09	11.21	1367.2
	764	2009	12	North Carolina	NC	SERC	Southeast	1.3	warm	2009-12-18	22:55:00	2009-12-19	23:15:00	severe weather	NA	NA	1460	NA	47000	9.5	7.88	5.9	8.29	5194887	3692030	2012003	10899464	47.6619	33.8735	18.4597	4175829	650652	11375	4837857	86.3157	13.4492	0.235125	43273	46680	0.927014	-4.5	5963	408913	1.45826	1.9	9449566	66.09	11.21	1367.2
	765	2014	1	North Carolina	NC	SERC	Southeast	-0.5	cold	2014-01-07	07:58:00	2014-01-07	11:00:00	severe weather	winter	NA	182	14435	NA	10.26	8.59	6.41	9.13	6776625	4084707	2010945	12873077	52.6418	31.7306	15.6213	4303476	655841	10356	4969674	86.5947	13.1969	0.208384	43332	49091	0.882687	1.1	7171	430887	1.66424	2.3	9940387	66.09	11.21	1367.2
	766	2011	8	North Carolina	NC	SERC	Southeast	-0.6	cold	2011-08-27	02:57:00	2011-08-29	23:30:00	severe weather	NA	NA	4113	NA	285465	10.43	8.28	6.36	8.93	6271955	4479417	2515609	13267650	47.2725	33.7619	18.9605	4201898	644926	10609	4857434	86.5045	13.2771	0.218407	43302	47586	0.909974	0	6704	417933	1.60408	2	9651025	66.09	11.21	1367.2
	767	2000	NA	North Carolina	NC	SERC	Southeast	NA	NA	NA	NA	NA	NA	severe weather	thunderstorm	NA	NA	175	50000	NA	NA	NA	NA	NA	NA	NA	NA	NA	NA	NA	3561203	513727	12577	4105711	86.7378	12.5125	0.306329	42201	44745	0.943144	1.5	8262	341051	2.42251	2.2	8081614	66.09	11.21	1367.2
	768	2008	9	North Carolina	NC	SERC	Southeast	-0.3	normal	2008-09-06	07:45:00	2008-09-06	22:30:00	severe weather	hurricanes	Hanna	885	NA	57000	10.02	7.76	5.86	8.29	4737020	4194897	2451214	11383721	41.6122	36.85	21.5326	4147621	649771	10968	4808361	86.2585	13.5134	0.228103	45321	48401	0.936365	0.1	5987	421912	1.41902	1.9	9309449	66.09	11.21	1367.2
	769	2003	9	North Carolina	NC	SERC	Southeast	0.2	normal	2003-09-18	11:45:00	2003-09-18	12:00:00	severe weather	hurricanes	Isabel	15	1655	320000	8.68	6.83	5.14	7.21	4481225	3843492	2435784	10760501	41.6451	35.7185	22.6363	3778470	575864	11358	4365692	86.5492	13.1907	0.260165	43098	45858	0.939814	1.2	6323	362994	1.7419	2.2	8422501	66.09	11.21	1367.2
	770	2010	6	North Carolina	NC	SERC	Southeast	-0.4	normal	2010-06-09	14:18:00	2010-06-09	15:00:00	system operability disruption	transmission interruption	NA	42	NA	4196	10.14	8.2	6.34	8.68	5386357	4372034	2451178	12210188	44.1136	35.8064	20.0749	4185540	644609	11016	4841173	86.4571	13.3151	0.227548	43281	47287	0.915283	0	6890	413747	1.66527	2	9558979	66.09	11.21	1367.2
	771	2014	3	North Carolina	NC	SERC	Southeast	-0.4	normal	2014-03-07	03:30:00	2014-03-07	21:00:00	severe weather	wind storm	NA	1050	1500	370900	10.92	8.87	6.51	9.32	4996927	3711440	2263184	10972259	45.5415	33.8257	20.6264	4303476	655841	10356	4969674	86.5947	13.1969	0.208384	43332	49091	0.882687	1.1	7171	430887	1.66424	2.3	9940387	66.09	11.21	1367.2
	772	2016	6	New Jersey	NJ	RFC	Northeast	0.1	normal	2016-06-14	07:59:00	2016-06-14	08:00:00	intentional attack	vandalism	NA	1	0	0	16.05	13.4	10.68	14.21	2625921	3241452	584848	6476106	40.5478	50.0525	9.03086	3510141	514579	11929	4036656	86.9567	12.7477	0.295517	56428	50660	1.11386	-0.5	8648	506638	1.70694	3	8978416	94.68	2.44	2851.2
	773	2015	6	New Jersey	NJ	RFC	Northeast	1	warm	2015-06-23	18:18:00	2015-06-23	20:30:00	system operability disruption	NA	NA	132	198	156338	16.44	13.86	11.09	14.64	2678984	3301771	608105	6614106	40.5041	49.9201	9.19406	3489111	512894	12191	4014202	86.9192	12.777	0.303697	56721	49844	1.13797	1.6	9269	503515	1.84086	3.2	8958013	94.68	2.44	2851.2
	774	2006	9	New Jersey	NJ	RFC	Northeast	0.5	warm	2006-09-01	20:00:00	2006-09-04	17:00:00	severe weather	hurricanes	Ernesto	4140	400	100000	13.85	12.83	10.35	12.79	2305453	3317253	1024839	6670510	34.5619	49.7301	15.3637	3372447	461461	13929	3847844	87.6451	11.9927	0.361995	57835	48909	1.1825	1.5	8555	500948	1.70776	2.9	8661679	94.68	2.44	2851.2
	775	2011	8	New Jersey	NJ	RFC	Northeast	-0.6	cold	2011-08-28	00:30:00	2011-08-30	00:30:00	severe weather	NA	NA	2880	NA	650000	16.68	14.44	12.22	15.2	3360476	3739705	700850	7827652	42.9308	47.7756	8.95352	3457325	481663	12715	3951709	87.4894	12.1887	0.32176	54775	47586	1.15107	-1.3	9286	484352	1.9172	3	8842934	94.68	2.44	2851.2
	776	2014	1	New Jersey	NJ	RFC	Northeast	-0.5	cold	2014-01-21	17:00:00	NA	NA	intentional attack	vandalism	NA	NA	NA	NA	15.22	13.71	14.22	14.36	2669227	3235599	646187	6578782	40.5733	49.1823	9.82229	3470874	511335	12313	3994528	86.8907	12.8009	0.308247	55841	49091	1.1375	0.5	9818	499117	1.96707	3.1	8938844	94.68	2.44	2851.2
	777	2011	10	New Jersey	NJ	RFC	Northeast	-0.9	cold	2011-10-29	14:30:00	2011-11-06	12:00:00	severe weather	NA	NA	11430	125	197000	15.95	12.69	10.53	13.52	1879567	3107012	635908	5647321	33.2825	55.0174	11.2603	3457325	481663	12715	3951709	87.4894	12.1887	0.32176	54775	47586	1.15107	-1.3	9286	484352	1.9172	3	8842934	94.68	2.44	2851.2
	778	2008	5	New Jersey	NJ	RFC	Northeast	-0.7	cold	2008-05-12	00:01:00	2008-05-14	12:00:00	severe weather	storm	NA	3599	55	135000	14.27	13.59	12.05	13.57	1845182	2899836	883428	5651084	32.6518	51.3147	15.6329	3409806	469341	13391	3892544	87.5984	12.0574	0.344017	57998	48401	1.19828	0	8712	505227	1.72437	2.8	8711090	94.68	2.44	2851.2
	779	2011	10	New Jersey	NJ	RFC	Northeast	-0.9	cold	2011-10-14	14:20:00	2011-10-14	14:20:00	intentional attack	vandalism	NA	0	0	0	15.95	12.69	10.53	13.52	1879567	3107012	635908	5647321	33.2825	55.0174	11.2603	3457325	481663	12715	3951709	87.4894	12.1887	0.32176	54775	47586	1.15107	-1.3	9286	484352	1.9172	3	8842934	94.68	2.44	2851.2
	780	2012	7	New Jersey	NJ	RFC	Northeast	0.1	normal	2012-07-07	18:00:00	2012-07-09	19:01:00	severe weather	thunderstorm	NA	2941	NA	95400	16.12	13.65	11.36	14.58	3818692	3857840	672888	8374523	45.5989	46.0664	8.03494	3455302	489943	12729	3957980	87.2996	12.3786	0.321603	55571	48156	1.15398	1.5	9159	493246	1.85688	3	8874893	94.68	2.44	2851.2
	781	2015	6	New Jersey	NJ	NPCC	Northeast	1	warm	2015-06-23	18:26:00	NA	NA	severe weather	NA	NA	NA	90	73000	16.44	13.86	11.09	14.64	2678984	3301771	608105	6614106	40.5041	49.9201	9.19406	3489111	512894	12191	4014202	86.9192	12.777	0.303697	56721	49844	1.13797	1.6	9269	503515	1.84086	3.2	8958013	94.68	2.44	2851.2
	782	2008	6	New Jersey	NJ	RFC	Northeast	-0.5	cold	2008-06-10	18:00:00	2008-06-14	23:30:00	severe weather	storm	NA	6090	NA	248800	16.83	16.33	14.95	16.35	2845383	3571391	879580	7320536	38.8685	48.7859	12.0152	3409806	469341	13391	3892544	87.5984	12.0574	0.344017	57998	48401	1.19828	0	8712	505227	1.72437	2.8	8711090	94.68	2.44	2851.2
	783	2008	12	New Jersey	NJ	RFC	Northeast	-0.7	cold	2008-12-09	17:27:00	2008-12-10	16:12:00	system operability disruption	transmission interruption	NA	1365	438	156729	15.27	13.08	11.52	13.69	2412810	3329602	781473	6552570	36.8223	50.8137	11.9262	3409806	469341	13391	3892544	87.5984	12.0574	0.344017	57998	48401	1.19828	0	8712	505227	1.72437	2.8	8711090	94.68	2.44	2851.2
	784	2011	9	New Jersey	NJ	RFC	Northeast	-0.8	cold	2011-09-12	09:15:00	2011-09-12	15:30:00	intentional attack	vandalism	NA	375	0	0	16.18	13.4	11.2	14.26	2682310	3409681	691446	6808089	39.3989	50.0828	10.1562	3457325	481663	12715	3951709	87.4894	12.1887	0.32176	54775	47586	1.15107	-1.3	9286	484352	1.9172	3	8842934	94.68	2.44	2851.2
	785	2011	8	New Jersey	NJ	RFC	Northeast	-0.6	cold	2011-08-27	22:00:00	2011-08-29	16:00:00	severe weather	NA	NA	2520	320	140000	16.68	14.44	12.22	15.2	3360476	3739705	700850	7827652	42.9308	47.7756	8.95352	3457325	481663	12715	3951709	87.4894	12.1887	0.32176	54775	47586	1.15107	-1.3	9286	484352	1.9172	3	8842934	94.68	2.44	2851.2
	786	2015	6	New Jersey	NJ	RFC	Northeast	1	warm	2015-06-23	18:00:00	2015-06-30	18:00:00	severe weather	NA	NA	10080	NA	263000	16.44	13.86	11.09	14.64	2678984	3301771	608105	6614106	40.5041	49.9201	9.19406	3489111	512894	12191	4014202	86.9192	12.777	0.303697	56721	49844	1.13797	1.6	9269	503515	1.84086	3.2	8958013	94.68	2.44	2851.2
	787	2016	1	New Jersey	NJ	RFC	Northeast	2.2	warm	2016-01-23	07:49:00	2016-01-23	09:05:00	severe weather	NA	NA	76	NA	50900	15.45	11.87	9.98	13.1	2401569	3124280	553988	6105400	39.3352	51.1724	9.07374	3510141	514579	11929	4036656	86.9567	12.7477	0.295517	56428	50660	1.11386	-0.5	8648	506638	1.70694	3	8978416	94.68	2.44	2851.2
	788	2011	9	New Jersey	NJ	RFC	Northeast	-0.8	cold	2011-09-28	14:59:00	2011-09-28	14:59:00	intentional attack	vandalism	NA	0	0	0	16.18	13.4	11.2	14.26	2682310	3409681	691446	6808089	39.3989	50.0828	10.1562	3457325	481663	12715	3951709	87.4894	12.1887	0.32176	54775	47586	1.15107	-1.3	9286	484352	1.9172	3	8842934	94.68	2.44	2851.2
	789	2006	2	New Jersey	NJ	RFC	Northeast	-0.6	cold	2006-02-12	02:00:00	2006-02-14	16:00:00	severe weather	winter storm	NA	3720	80	130000	11.34	10.04	9.53	10.42	2190982	2917380	949861	6082133	36.0233	47.9664	15.6172	3372447	461461	13929	3847844	87.6451	11.9927	0.361995	57835	48909	1.1825	1.5	8555	500948	1.70776	2.9	8661679	94.68	2.44	2851.2
	790	2008	6	New Jersey	NJ	RFC	Northeast	-0.5	cold	2008-06-09	14:52:00	2008-06-09	20:25:00	severe weather	wildfire	NA	333	215	75654	16.83	16.33	14.95	16.35	2845383	3571391	879580	7320536	38.8685	48.7859	12.0152	3409806	469341	13391	3892544	87.5984	12.0574	0.344017	57998	48401	1.19828	0	8712	505227	1.72437	2.8	8711090	94.68	2.44	2851.2
	791	2011	11	New Jersey	NJ	RFC	Northeast	-1	cold	2011-11-14	14:24:00	2011-11-14	14:24:00	intentional attack	vandalism	NA	0	0	0	16.15	12.72	10.56	13.57	1719778	2848164	650752	5242935	32.8018	54.3238	12.412	3457325	481663	12715	3951709	87.4894	12.1887	0.32176	54775	47586	1.15107	-1.3	9286	484352	1.9172	3	8842934	94.68	2.44	2851.2
	792	2014	1	New Jersey	NJ	RFC	Northeast	-0.5	cold	2014-01-22	21:15:00	2014-01-23	03:08:00	intentional attack	NA	NA	353	NA	NA	15.22	13.71	14.22	14.36	2669227	3235599	646187	6578782	40.5733	49.1823	9.82229	3470874	511335	12313	3994528	86.8907	12.8009	0.308247	55841	49091	1.1375	0.5	9818	499117	1.96707	3.1	8938844	94.68	2.44	2851.2
	793	2012	10	New Jersey	NJ	NPCC	Northeast	0.3	normal	2012-10-29	16:03:00	2012-11-06	12:00:00	severe weather	hurricanes	Sandy	11337	NA	50000	15.17	12.13	9.98	12.9	1846305	2995476	621545	5486658	33.6508	54.5956	11.3283	3455302	489943	12729	3957980	87.2996	12.3786	0.321603	55571	48156	1.15398	1.5	9159	493246	1.85688	3	8874893	94.68	2.44	2851.2
	794	2011	10	New Jersey	NJ	RFC	Northeast	-0.9	cold	2011-10-20	07:15:00	2011-10-20	07:15:00	intentional attack	vandalism	NA	0	0	0	15.95	12.69	10.53	13.52	1879567	3107012	635908	5647321	33.2825	55.0174	11.2603	3457325	481663	12715	3951709	87.4894	12.1887	0.32176	54775	47586	1.15107	-1.3	9286	484352	1.9172	3	8842934	94.68	2.44	2851.2
	795	2011	9	New Jersey	NJ	RFC	Northeast	-0.8	cold	2011-09-26	10:15:00	2011-09-26	10:15:00	intentional attack	vandalism	NA	0	0	0	16.18	13.4	11.2	14.26	2682310	3409681	691446	6808089	39.3989	50.0828	10.1562	3457325	481663	12715	3951709	87.4894	12.1887	0.32176	54775	47586	1.15107	-1.3	9286	484352	1.9172	3	8842934	94.68	2.44	2851.2
	796	2010	6	New Jersey	NJ	RFC	Northeast	-0.4	normal	2010-06-24	15:00:00	2010-06-29	12:00:00	severe weather	thunderstorm	NA	7020	NA	150000	16.88	15.22	12.71	15.66	2990854	3490651	705973	7212763	41.4661	48.3955	9.78783	3454840	478687	12960	3946493	87.542	12.1294	0.328393	55469	47287	1.17303	0.3	9434	488326	1.93191	3.1	8803881	94.68	2.44	2851.2
	797	2012	6	New Jersey	NJ	RFC	Northeast	-0.1	normal	2012-06-30	01:15:00	2012-07-07	17:33:00	severe weather	thunderstorm	NA	11058	NA	205000	15.67	13.56	11.06	14.15	2701405	3281273	663469	6670682	40.4967	49.1895	9.94604	3455302	489943	12729	3957980	87.2996	12.3786	0.321603	55571	48156	1.15398	1.5	9159	493246	1.85688	3	8874893	94.68	2.44	2851.2
	798	2014	1	New Jersey	NJ	RFC	Northeast	-0.5	cold	2014-01-26	23:00:00	NA	NA	intentional attack	NA	NA	NA	NA	NA	15.22	13.71	14.22	14.36	2669227	3235599	646187	6578782	40.5733	49.1823	9.82229	3470874	511335	12313	3994528	86.8907	12.8009	0.308247	55841	49091	1.1375	0.5	9818	499117	1.96707	3.1	8938844	94.68	2.44	2851.2
	799	2012	10	New Jersey	NJ	RFC	Northeast	0.3	normal	2012-10-29	12:00:00	2012-11-04	23:00:00	severe weather	hurricanes	Sandy	9360	NA	217000	15.17	12.13	9.98	12.9	1846305	2995476	621545	5486658	33.6508	54.5956	11.3283	3455302	489943	12729	3957980	87.2996	12.3786	0.321603	55571	48156	1.15398	1.5	9159	493246	1.85688	3	8874893	94.68	2.44	2851.2
	800	2010	3	New Jersey	NJ	RFC	Northeast	0.9	warm	2010-03-13	16:00:00	2010-03-16	00:00:00	severe weather	flooding	NA	3300	NA	180000	15.89	13.19	11.44	13.91	2052907	3187543	705094	5973784	34.3653	53.3589	11.8031	3454840	478687	12960	3946493	87.542	12.1294	0.328393	55469	47287	1.17303	0.3	9434	488326	1.93191	3.1	8803881	94.68	2.44	2851.2
	801	2011	7	New Jersey	NJ	RFC	Northeast	-0.3	normal	2011-07-29	20:45:00	2011-08-01	04:24:00	severe weather	NA	NA	3339	NA	67900	16.35	14.27	12.44	15.05	3853388	3973204	717382	8570959	44.9587	46.3566	8.36992	3457325	481663	12715	3951709	87.4894	12.1887	0.32176	54775	47586	1.15107	-1.3	9286	484352	1.9172	3	8842934	94.68	2.44	2851.2
	802	2011	8	New Jersey	NJ	RFC	Northeast	-0.6	cold	2011-08-28	00:23:00	2011-08-30	00:23:00	severe weather	NA	NA	2880	500	665000	16.68	14.44	12.22	15.2	3360476	3739705	700850	7827652	42.9308	47.7756	8.95352	3457325	481663	12715	3951709	87.4894	12.1887	0.32176	54775	47586	1.15107	-1.3	9286	484352	1.9172	3	8842934	94.68	2.44	2851.2
	803	2010	2	New Jersey	NJ	RFC	Northeast	1.2	warm	2010-02-05	15:00:00	2010-02-13	16:00:00	severe weather	winter storm	NA	11580	NA	221000	15.81	13.27	11.79	14.06	2236726	3040719	646485	5954081	37.5663	51.0695	10.8578	3454840	478687	12960	3946493	87.542	12.1294	0.328393	55469	47287	1.17303	0.3	9434	488326	1.93191	3.1	8803881	94.68	2.44	2851.2
	804	2012	10	New Jersey	NJ	RFC	Northeast	0.3	normal	2012-10-29	08:00:00	2012-11-04	23:00:00	severe weather	hurricanes	Sandy	9600	NA	NA	15.17	12.13	9.98	12.9	1846305	2995476	621545	5486658	33.6508	54.5956	11.3283	3455302	489943	12729	3957980	87.2996	12.3786	0.321603	55571	48156	1.15398	1.5	9159	493246	1.85688	3	8874893	94.68	2.44	2851.2
	805	2011	10	New Jersey	NJ	RFC	Northeast	-0.9	cold	2011-10-29	09:59:00	2011-11-07	13:00:00	severe weather	NA	NA	13201	NA	379000	15.95	12.69	10.53	13.52	1879567	3107012	635908	5647321	33.2825	55.0174	11.2603	3457325	481663	12715	3951709	87.4894	12.1887	0.32176	54775	47586	1.15107	-1.3	9286	484352	1.9172	3	8842934	94.68	2.44	2851.2
	806	2010	3	New Jersey	NJ	RFC	Northeast	0.9	warm	2010-03-13	18:00:00	2010-03-20	12:59:00	severe weather	wind/rain	NA	9719	100	360000	15.89	13.19	11.44	13.91	2052907	3187543	705094	5973784	34.3653	53.3589	11.8031	3454840	478687	12960	3946493	87.542	12.1294	0.328393	55469	47287	1.17303	0.3	9434	488326	1.93191	3.1	8803881	94.68	2.44	2851.2
	807	2004	8	South Carolina	SC	SERC	Southeast	0.6	warm	2004-08-29	09:52:00	2004-08-29	18:00:00	severe weather	hurricanes	Gaston	488	450	125000	8.34	7.15	4.41	6.53	2725025	1903402	2902681	7531108	36.1836	25.2739	38.5425	1892678	310804	5001	2208483	85.7004	14.0732	0.226445	37262	47037	0.792185	-0.8	4614	156906	2.94061	1.8	4210921	66.33	10.55	1288.1
	808	2011	6	South Carolina	SC	SERC	Southeast	-0.3	normal	2011-06-02	23:45:00	2011-06-04	16:00:00	severe weather	NA	NA	2415	NA	50465	10.72	9.44	6.23	8.97	3075960	2074897	2325789	7476646	41.1409	27.7517	31.1074	2101585	340193	4459	2446237	85.9109	13.9068	0.18228	35812	47586	0.752574	1.3	4941	167352	2.95246	1.8	4672733	66.33	10.55	1288.1
	809	2014	1	South Carolina	SC	SERC	Southeast	-0.5	cold	2014-01-08	06:00:00	2014-01-08	09:00:00	severe weather	winter	NA	180	4545	677858	11.81	10.17	6.61	9.8	3384198	1909914	2349544	7643655	44.2746	24.9869	30.7385	2157091	349432	4566	2511089	85.9026	13.9156	0.181833	35962	49091	0.732558	1.2	4318	173785	2.48468	1.9	4829160	66.33	10.55	1288.1
	810	2014	2	South Carolina	SC	SERC	Southeast	-0.5	cold	2014-02-12	11:03:00	2014-02-15	08:40:00	severe weather	snow/ice	NA	4177	700	120124	12.04	10.3	6.12	9.68	2855657	1514378	2143398	6513433	43.8426	23.2501	32.9073	2157091	349432	4566	2511089	85.9026	13.9156	0.181833	35962	49091	0.732558	1.2	4318	173785	2.48468	1.9	4829160	66.33	10.55	1288.1
	811	2000	1	South Carolina	SC	SERC	Southeast	-1.6	cold	2000-01-23	08:00:00	2000-01-28	12:00:00	severe weather	winter storm	NA	7440	450	133000	7.38	6.37	3.64	5.6	2400821	1350477	2759297	6586660	36.4497	20.5032	41.8922	1764298	274003	5077	2059496	85.6665	13.3044	0.246517	36388	44745	0.813231	1.1	5210	146434	3.55792	1.7	4024223	66.33	10.55	1288.1
	812	2004	1	South Carolina	SC	SERC	Southeast	0.3	normal	2004-01-26	10:00:00	2004-01-28	20:00:00	severe weather	winter storm	NA	3480	600	150000	7.66	6.63	3.87	6.09	2883310	1593294	2422764	6899368	41.7909	23.0933	35.1157	1892678	310804	5001	2208483	85.7004	14.0732	0.226445	37262	47037	0.792185	-0.8	4614	156906	2.94061	1.8	4210921	66.33	10.55	1288.1
	813	2000	1	South Carolina	SC	SERC	Southeast	-1.6	cold	2000-01-29	22:00:00	2000-02-03	12:00:00	severe weather	winter storm	NA	6600	300	81000	7.38	6.37	3.64	5.6	2400821	1350477	2759297	6586660	36.4497	20.5032	41.8922	1764298	274003	5077	2059496	85.6665	13.3044	0.246517	36388	44745	0.813231	1.1	5210	146434	3.55792	1.7	4024223	66.33	10.55	1288.1
	814	2014	1	South Carolina	SC	SERC	Southeast	-0.5	cold	2014-01-07	18:00:00	2014-01-07	23:00:00	severe weather	winter	NA	300	4853	677858	11.81	10.17	6.61	9.8	3384198	1909914	2349544	7643655	44.2746	24.9869	30.7385	2157091	349432	4566	2511089	85.9026	13.9156	0.181833	35962	49091	0.732558	1.2	4318	173785	2.48468	1.9	4829160	66.33	10.55	1288.1
	815	2011	3	Oregon	OR	WECC	Northwest	-0.7	cold	2011-03-13	14:20:00	2011-03-14	15:46:00	severe weather	NA	NA	1526	NA	9000	9.27	8.08	5.35	7.97	1884163	1322138	980933	4189416	44.9744	31.559	23.4146	1633551	238908	23300	1895763	86.1685	12.6022	1.22906	51362	47586	1.07935	3.4	2592	198649	1.30481	0.8	3868509	81.03	18.56	2804.9
	816	2011	12	Oregon	OR	WECC	Northwest	-0.9	cold	2011-12-20	07:45:00	2011-12-20	08:45:00	intentional attack	vandalism	NA	60	12	2500	9.57	8.06	5.42	8.23	2171477	1383955	955085	4512872	48.1174	30.6668	21.1636	1633551	238908	23300	1895763	86.1685	12.6022	1.22906	51362	47586	1.07935	3.4	2592	198649	1.30481	0.8	3868509	81.03	18.56	2804.9
	817	2015	3	Oregon	OR	WECC	Northwest	0.6	warm	2015-03-15	15:30:00	2015-03-15	19:00:00	severe weather	wind	NA	210	210	71000	10.49	8.86	5.96	8.77	1561249	1309399	996058	3868621	40.3567	33.8467	25.7471	1686973	229116	25242	1941333	86.8977	11.802	1.30024	49482	49844	0.992737	2.5	2845	199682	1.42477	0.9	4028977	81.03	18.56	2804.9
	818	2014	4	Oregon	OR	WECC	Northwest	-0.2	normal	2014-04-27	12:07:00	2014-04-27	12:09:00	intentional attack	vandalism	NA	2	NA	NA	10.37	8.76	5.66	8.52	1412243	1247178	1012637	3673934	38.4395	33.9467	27.5627	1669124	229832	23356	1922316	86.8288	11.956	1.21499	48264	49091	0.983154	-0.1	3235	191618	1.68825	0.9	3971202	81.03	18.56	2804.9
	819	2013	8	Oregon	OR	WECC	Northwest	-0.3	normal	2013-08-07	14:30:00	2013-08-08	13:00:00	intentional attack	vandalism	NA	1350	NA	NA	10.15	8.55	6.05	8.35	1343172	1427488	1183986	3956492	33.9486	36.0796	29.9251	1650803	235191	23392	1909390	86.4571	12.3176	1.2251	48323	48396	0.998492	-2.2	3604	189816	1.89868	0.9	3928030	81.03	18.56	2804.9
	820	2016	2	Oregon	OR	WECC	Northwest	2	warm	2016-02-21	15:54:00	2016-02-21	17:07:00	intentional attack	sabotage	NA	73	0	0	10.37	8.88	5.9	8.86	1694938	1285120	874543	3856593	43.9491	33.3227	22.6766	1706622	231692	24628	1962944	86.942	11.8033	1.25465	50751	50660	1.0018	2.6	3179	207367	1.53303	0.9	4085989	81.03	18.56	2804.9
	821	2015	1	Oregon	OR	WECC	Northwest	0.6	warm	2015-01-26	14:39:00	2015-01-26	14:40:00	intentional attack	vandalism	NA	1	NA	NA	10.3	8.72	5.75	8.79	2005228	1351705	959330	4318263	46.436	31.3021	22.2156	1686973	229116	25242	1941333	86.8977	11.802	1.30024	49482	49844	0.992737	2.5	2845	199682	1.42477	0.9	4028977	81.03	18.56	2804.9
	822	2008	12	Oregon	OR	WECC	Northwest	-0.7	cold	2008-12-10	17:09:00	2008-12-10	20:29:00	equipment failure	NA	NA	200	32	3	8.21	7.08	5.15	7.26	2343665	1412677	945874	4703865	49.8242	30.0323	20.1084	1616598	234526	22394	1873563	86.2847	12.5176	1.19526	48323	48401	0.998388	4.2	2453	182118	1.34693	0.9	3768748	81.03	18.56	2804.9
	823	2012	2	Oregon	OR	WECC	Northwest	-0.5	cold	2012-02-28	07:00:00	2012-02-28	07:00:00	intentional attack	vandalism	NA	0	NA	NA	9.63	8.22	5.55	8.26	1830086	1276837	905315	4014413	45.5879	31.8063	22.5516	1642444	237780	23303	1903531	86.2841	12.4915	1.2242	49403	48156	1.0259	-3.8	3527	192608	1.83118	0.9	3899444	81.03	18.56	2804.9
	824	2016	2	Oregon	OR	WECC	Northwest	2	warm	2016-02-07	14:58:00	NA	NA	intentional attack	sabotage	NA	NA	NA	NA	10.37	8.88	5.9	8.86	1694938	1285120	874543	3856593	43.9491	33.3227	22.6766	1706622	231692	24628	1962944	86.942	11.8033	1.25465	50751	50660	1.0018	2.6	3179	207367	1.53303	0.9	4085989	81.03	18.56	2804.9
	825	2006	12	Oregon	OR	WECC	Northwest	0.9	warm	2006-12-14	19:00:00	2006-12-17	20:00:00	severe weather	heavy wind	NA	4380	NA	249500	7.51	6.77	5.08	6.75	2055038	1368845	967861	4393408	46.7755	31.1568	22.0298	1577005	228472	21780	1827302	86.3024	12.5032	1.19192	45594	48909	0.932221	7.1	2299	167369	1.37361	0.8	3670883	81.03	18.56	2804.9
	826	2011	8	Oregon	OR	WECC	Northwest	-0.6	cold	2011-08-01	14:18:00	2011-08-01	14:18:00	intentional attack	vandalism	NA	0	NA	NA	9.78	8.08	5.6	7.97	1410595	1454415	1140371	4007383	35.1999	36.2934	28.4568	1633551	238908	23300	1895763	86.1685	12.6022	1.22906	51362	47586	1.07935	3.4	2592	198649	1.30481	0.8	3868509	81.03	18.56	2804.9
	827	2014	2	Oregon	OR	WECC	Northwest	-0.5	cold	2014-02-14	13:00:00	2014-02-14	15:00:00	intentional attack	vandalism	NA	120	NA	NA	10.23	8.85	6.11	8.85	1911439	1316113	954221	4183695	45.6878	31.4581	22.8081	1669124	229832	23356	1922316	86.8288	11.956	1.21499	48264	49091	0.983154	-0.1	3235	191618	1.68825	0.9	3971202	81.03	18.56	2804.9
	828	2016	7	Oregon	OR	WECC	Northwest	-0.3	normal	2016-07-02	04:00:00	2016-07-04	00:40:00	intentional attack	vandalism	NA	2680	0	0	NA	NA	NA	NA	NA	NA	NA	NA	NA	NA	NA	1706622	231692	24628	1962944	86.942	11.8033	1.25465	50751	50660	1.0018	2.6	3179	207367	1.53303	0.9	4085989	81.03	18.56	2804.9
	829	2014	1	Oregon	OR	WECC	Northwest	-0.5	cold	2014-01-26	21:00:00	2014-01-27	11:00:00	intentional attack	vandalism	NA	840	NA	NA	10.07	8.59	5.85	8.7	2159671	1385020	982648	4529651	47.6785	30.5767	21.6937	1669124	229832	23356	1922316	86.8288	11.956	1.21499	48264	49091	0.983154	-0.1	3235	191618	1.68825	0.9	3971202	81.03	18.56	2804.9
	830	2013	6	Oregon	OR	WECC	Northwest	-0.2	normal	2013-06-22	04:59:00	2013-06-22	21:28:00	intentional attack	vandalism	NA	989	NA	NA	10.11	8.73	5.83	8.34	1228205	1279690	1063462	3573211	34.3726	35.8134	29.7621	1650803	235191	23392	1909390	86.4571	12.3176	1.2251	48323	48396	0.998492	-2.2	3604	189816	1.89868	0.9	3928030	81.03	18.56	2804.9
	831	2006	12	Oregon	OR	WECC	Northwest	0.9	warm	2006-12-14	12:07:00	2006-12-17	12:00:00	severe weather	heavy wind	NA	4313	NA	111000	7.51	6.77	5.08	6.75	2055038	1368845	967861	4393408	46.7755	31.1568	22.0298	1577005	228472	21780	1827302	86.3024	12.5032	1.19192	45594	48909	0.932221	7.1	2299	167369	1.37361	0.8	3670883	81.03	18.56	2804.9
	832	2011	5	Oregon	OR	WECC	Northwest	-0.4	normal	2011-05-06	06:56:00	2011-05-06	10:30:00	intentional attack	vandalism	NA	214	0	0	9.46	8.19	5.4	7.95	1435563	1240107	962412	3640038	39.4381	34.0685	26.4396	1633551	238908	23300	1895763	86.1685	12.6022	1.22906	51362	47586	1.07935	3.4	2592	198649	1.30481	0.8	3868509	81.03	18.56	2804.9
	833	2013	8	Oregon	OR	WECC	Northwest	-0.3	normal	2013-08-12	11:55:00	2013-08-12	11:59:00	intentional attack	suspicious activity	NA	4	NA	NA	10.15	8.55	6.05	8.35	1343172	1427488	1183986	3956492	33.9486	36.0796	29.9251	1650803	235191	23392	1909390	86.4571	12.3176	1.2251	48323	48396	0.998492	-2.2	3604	189816	1.89868	0.9	3928030	81.03	18.56	2804.9
	834	2011	8	Oregon	OR	WECC	Northwest	-0.6	cold	2011-08-28	20:55:00	2011-08-28	23:39:00	intentional attack	vandalism	NA	164	0	0	9.78	8.08	5.6	7.97	1410595	1454415	1140371	4007383	35.1999	36.2934	28.4568	1633551	238908	23300	1895763	86.1685	12.6022	1.22906	51362	47586	1.07935	3.4	2592	198649	1.30481	0.8	3868509	81.03	18.56	2804.9
	835	2015	1	Oregon	OR	WECC	Northwest	0.6	warm	2015-01-22	04:24:00	2015-01-22	05:55:00	intentional attack	vandalism	NA	91	NA	NA	10.3	8.72	5.75	8.79	2005228	1351705	959330	4318263	46.436	31.3021	22.2156	1686973	229116	25242	1941333	86.8977	11.802	1.30024	49482	49844	0.992737	2.5	2845	199682	1.42477	0.9	4028977	81.03	18.56	2804.9
	836	2006	12	Oregon	OR	WECC	Northwest	0.9	warm	2006-12-16	19:30:00	2006-12-17	13:00:00	severe weather	wildfire	NA	1050	350	84500	7.51	6.77	5.08	6.75	2055038	1368845	967861	4393408	46.7755	31.1568	22.0298	1577005	228472	21780	1827302	86.3024	12.5032	1.19192	45594	48909	0.932221	7.1	2299	167369	1.37361	0.8	3670883	81.03	18.56	2804.9
	837	2013	5	Oregon	OR	WECC	Northwest	-0.2	normal	2013-05-14	00:01:00	2013-05-14	13:59:00	intentional attack	vandalism	NA	838	NA	NA	9.91	8.72	5.84	8.34	1303514	1316459	1019784	3641613	35.795	36.1504	28.0036	1650803	235191	23392	1909390	86.4571	12.3176	1.2251	48323	48396	0.998492	-2.2	3604	189816	1.89868	0.9	3928030	81.03	18.56	2804.9
	838	2015	10	Oregon	OR	WECC	Northwest	2	warm	2015-10-30	15:00:00	2015-10-30	16:00:00	intentional attack	NA	NA	60	0	0	10.92	8.95	6	8.82	1286283	1334372	1015258	3638061	35.3563	36.6781	27.9066	1686973	229116	25242	1941333	86.8977	11.802	1.30024	49482	49844	0.992737	2.5	2845	199682	1.42477	0.9	4028977	81.03	18.56	2804.9
	839	2014	2	Oregon	OR	WECC	Northwest	-0.5	cold	2014-02-18	18:43:00	2014-02-18	18:44:00	intentional attack	vandalism	NA	1	NA	NA	10.23	8.85	6.11	8.85	1911439	1316113	954221	4183695	45.6878	31.4581	22.8081	1669124	229832	23356	1922316	86.8288	11.956	1.21499	48264	49091	0.983154	-0.1	3235	191618	1.68825	0.9	3971202	81.03	18.56	2804.9
	840	2015	9	Oregon	OR	WECC	Northwest	1.7	warm	2015-09-29	15:40:00	2015-09-29	15:41:00	intentional attack	vandalism	NA	1	NA	NA	10.88	8.81	6.2	8.76	1214749	1290439	1039871	3547135	34.2459	36.3798	29.3158	1686973	229116	25242	1941333	86.8977	11.802	1.30024	49482	49844	0.992737	2.5	2845	199682	1.42477	0.9	4028977	81.03	18.56	2804.9
	841	2010	2	District of Columbia	DC	RFC	Northeast	1.2	warm	2010-02-05	19:00:00	2010-02-12	15:46:00	severe weather	winter storm	NA	9886	NA	97651	13.41	13.8	7.11	13.55	181006	682695	18213	902386	20.0586	75.6544	2.01832	227550	26449	1	254001	89.5863	10.413	0.000393699	168377	47287	3.56075	0.8	1416	101904	1.38954	0.3	605126	100	0	9856.5
	842	2011	8	District of Columbia	DC	RFC	Northeast	-0.6	cold	2011-08-27	23:05:00	2011-08-29	15:30:00	severe weather	NA	NA	2425	NA	220000	13.06	12.77	8.29	12.69	239882	801888	16927	1084951	22.1099	73.9101	1.56016	229450	26496	1	255948	89.6471	10.3521	0.000390704	167337	47586	3.51652	-0.6	1300	103820	1.25217	0.3	620472	100	0	9856.5
	843	2010	8	District of Columbia	DC	RFC	Northeast	-1.2	cold	2010-08-05	15:30:00	2010-08-05	22:00:00	severe weather	thunderstorm	NA	390	NA	76729	14.76	13.31	8.13	13.47	236540	883096	18171	1167163	20.2662	75.6618	1.55685	227550	26449	1	254001	89.5863	10.413	0.000393699	168377	47287	3.56075	0.8	1416	101904	1.38954	0.3	605126	100	0	9856.5
	844	2003	9	District of Columbia	DC	RFC	Northeast	0.2	normal	2003-09-18	16:20:00	2003-09-28	18:00:00	severe weather	hurricanes	Isabel	14500	NA	530000	8.36	8.61	5.98	8.46	152325	721287	21491	920981	16.5394	78.3173	2.33349	199215	26283	1	225500	88.3437	11.6554	0.000443459	155044	45858	3.38096	3.3	1115	88143	1.26499	0.4	568502	100	0	9856.5
	845	2011	1	District of Columbia	DC	RFC	Northeast	-1.3	cold	2011-01-26	17:00:00	2011-01-31	08:00:00	severe weather	winter storm	NA	6660	NA	210000	13.62	13.17	7.48	13.13	229985	744163	19395	1018592	22.5787	73.058	1.9041	229450	26496	1	255948	89.6471	10.3521	0.000390704	167337	47586	3.51652	-0.6	1300	103820	1.25217	0.3	620472	100	0	9856.5
	846	2013	2	District of Columbia	DC	RFC	Northeast	-0.4	normal	2013-02-08	11:38:00	2013-02-08	14:17:00	equipment failure	generator trip	NA	159	140	52000	11.97	11.88	5.4	11.73	180750	627931	15521	846772	21.3458	74.1559	1.83296	235322	26530	1	261854	89.8676	10.1316	0.000381892	159340	48396	3.29242	-2.5	1165	103430	1.12637	0.3	649540	100	0	9856.5
	847	2014	1	District of Columbia	DC	RFC	Northeast	-0.5	cold	2014-01-06	19:50:00	2014-01-06	20:44:00	severe weather	winter	NA	54	NA	NA	12.59	12.67	8.66	12.49	218682	736898	20478	1004907	21.7614	73.33	2.0378	239355	26463	1	265820	90.044	9.95523	0.000376194	159831	49091	3.25581	0.3	1107	105312	1.05116	0.3	659836	100	0	9856.5
	848	2013	6	District of Columbia	DC	RFC	Northeast	-0.2	normal	2013-06-13	15:30:00	2013-06-13	16:00:00	severe weather	uncontrolled loss	NA	30	700	40000	12.65	11.77	5.33	11.72	175324	789494	20375	1015794	17.2598	77.7219	2.00582	235322	26530	1	261854	89.8676	10.1316	0.000381892	159340	48396	3.29242	-2.5	1165	103430	1.12637	0.3	649540	100	0	9856.5
	849	2012	6	District of Columbia	DC	RFC	Northeast	-0.1	normal	2012-06-29	22:15:00	2012-07-05	12:52:00	severe weather	thunderstorm	NA	8077	3000	425000	13.18	12.03	5.71	12.03	179048	772663	18518	999646	17.9111	77.2937	1.85246	231550	26547	1	258099	89.7136	10.2856	0.000387448	163461	48156	3.39441	-2.3	1071	103804	1.03175	0.3	635342	100	0	9856.5
	850	2010	8	District of Columbia	DC	RFC	Northeast	-1.2	cold	2010-08-12	06:45:00	2010-08-12	21:00:00	severe weather	NA	NA	855	NA	101003	14.76	13.31	8.13	13.47	236540	883096	18171	1167163	20.2662	75.6618	1.55685	227550	26449	1	254001	89.5863	10.413	0.000393699	168377	47287	3.56075	0.8	1416	101904	1.38954	0.3	605126	100	0	9856.5
	851	2015	12	Missouri	MO	SERC	Central	2.3	warm	2015-12-10	21:25:00	2015-12-10	22:30:00	system operability disruption	uncontrolled loss	NA	65	400	NA	10.39	8.49	5.67	8.78	2804972	2404322	1222018	6433254	43.6011	37.3733	18.9953	2734553	373622	10218	3118394	87.6911	11.9812	0.327669	42984	49844	0.862371	0.9	4975	259820	1.91479	1.8	6083672	70.44	13.83	2053.5
	852	2009	5	Missouri	MO	SERC	Central	0.2	normal	2009-05-08	07:30:00	2009-05-08	21:00:00	severe weather	thunderstorm	NA	810	266	83000	9.44	7.23	5.48	7.65	2125285	2469717	1264661	5861119	36.2607	42.1373	21.5771	2687756	368477	8982	3065216	87.6857	12.0212	0.29303	41867	46680	0.896894	-2.4	4165	249574	1.66884	1.9	5961088	70.44	13.83	2053.5
	853	2009	1	Missouri	MO	RFC	Central	-0.7	cold	2009-01-28	00:10:00	2009-01-30	21:20:00	severe weather	winter storm	NA	4150	300	NA	7.17	5.96	4.77	6.35	3818622	2656345	1347121	7824579	48.8029	33.9487	17.2165	2687756	368477	8982	3065216	87.6857	12.0212	0.29303	41867	46680	0.896894	-2.4	4165	249574	1.66884	1.9	5961088	70.44	13.83	2053.5
	854	2009	1	Missouri	MO	SERC	Central	-0.7	cold	2009-01-27	11:00:00	2009-01-30	18:00:00	severe weather	winter storm	NA	4740	200	62500	7.17	5.96	4.77	6.35	3818622	2656345	1347121	7824579	48.8029	33.9487	17.2165	2687756	368477	8982	3065216	87.6857	12.0212	0.29303	41867	46680	0.896894	-2.4	4165	249574	1.66884	1.9	5961088	70.44	13.83	2053.5
	855	2014	1	Missouri	MO	SERC	Central	-0.5	cold	2014-01-21	12:14:00	2014-01-21	12:39:00	intentional attack	vandalism	NA	25	10	NA	8.92	7.74	5.84	8.01	4136287	2681171	1404781	8224669	50.2912	32.5991	17.0801	2724541	371495	10282	3106319	87.7096	11.9593	0.331003	42582	49091	0.86741	0.8	5061	258201	1.9601	1.8	6063827	70.44	13.83	2053.5
	856	2013	8	Missouri	MO	SPP	Central	-0.3	normal	2013-08-29	09:50:00	2013-08-29	09:50:00	intentional attack	vandalism	NA	0	NA	NA	12.37	10.41	7.6	10.7	3385250	2893484	1555277	7835624	43.2033	36.9273	19.8488	2708934	371712	10274	3090921	87.6416	12.0259	0.332393	42231	48396	0.872613	1.1	5386	255281	2.10983	1.9	6043708	70.44	13.83	2053.5
	857	2015	12	Missouri	MO	SERC	Central	2.3	warm	2015-12-31	11:00:00	NA	NA	intentional attack	sabotage	NA	NA	0	0	10.39	8.49	5.67	8.78	2804972	2404322	1222018	6433254	43.6011	37.3733	18.9953	2734553	373622	10218	3118394	87.6911	11.9812	0.327669	42984	49844	0.862371	0.9	4975	259820	1.91479	1.8	6083672	70.44	13.83	2053.5
	858	2007	8	Missouri	MO	SERC	Central	-0.6	cold	2007-08-13	01:30:00	2007-08-14	12:00:00	severe weather	thunderstorm	NA	2070	NA	63000	8.93	7.55	5.68	7.85	4224367	3251838	1641042	9118872	46.3255	35.6605	17.9961	2666181	363192	10634	3040008	87.7031	11.9471	0.349802	42782	49126	0.870863	-0.6	4274	251881	1.69683	1.8	5887612	70.44	13.83	2053.5
	859	2008	12	Missouri	MO	RFC	Central	-0.7	cold	2008-12-02	04:30:00	2008-12-02	19:00:00	severe weather	wildfire	NA	870	135	53000	7.2	6.05	4.54	6.32	3612203	2566879	1398878	7580241	47.6529	33.8628	18.4543	2686746	371220	9431	3067398	87.5904	12.1021	0.307459	42893	48401	0.886201	0.3	4313	254097	1.69738	1.8	5923916	70.44	13.83	2053.5
	860	2011	5	Missouri	MO	SPP	Central	-0.4	normal	2011-05-22	17:09:00	2011-05-31	12:01:00	severe weather	NA	NA	12652	200	20000	10.47	8.37	5.88	8.56	2248620	2458135	1424067	6132823	36.6653	40.0816	23.2204	2693261	370920	8759	3072941	87.6444	12.0705	0.285036	41564	47586	0.87345	-1.4	4845	249820	1.9394	1.9	6010587	70.44	13.83	2053.5
	861	2011	5	Missouri	MO	SERC	Central	-0.4	normal	2011-05-23	12:30:00	2011-05-25	12:30:00	severe weather	NA	NA	2880	NA	70000	10.47	8.37	5.88	8.56	2248620	2458135	1424067	6132823	36.6653	40.0816	23.2204	2693261	370920	8759	3072941	87.6444	12.0705	0.285036	41564	47586	0.87345	-1.4	4845	249820	1.9394	1.9	6010587	70.44	13.83	2053.5
	862	2011	4	Missouri	MO	SERC	Central	-0.5	cold	2011-04-22	21:00:00	2011-04-22	23:00:00	severe weather	NA	NA	120	NA	55000	9.36	7.33	5.2	7.55	2124590	2256105	1441518	5823739	36.4815	38.7398	24.7524	2693261	370920	8759	3072941	87.6444	12.0705	0.285036	41564	47586	0.87345	-1.4	4845	249820	1.9394	1.9	6010587	70.44	13.83	2053.5
	863	2016	5	Missouri	MO	SERC	Central	0.6	warm	2016-05-14	21:25:00	2016-05-15	17:24:00	intentional attack	sabotage	NA	1199	0	0	11.93	9.35	6.96	9.88	2058159	2437481	995835	5493089	37.4682	44.3736	18.1289	2751460	376711	10169	3138342	87.6724	12.0035	0.324025	42736	50660	0.843585	-0.6	5195	260309	1.99571	1.8	6091176	70.44	13.83	2053.5
	864	2016	5	Missouri	MO	SERC	Central	0.6	warm	2016-05-24	08:00:00	NA	NA	intentional attack	vandalism	NA	NA	0	0	11.93	9.35	6.96	9.88	2058159	2437481	995835	5493089	37.4682	44.3736	18.1289	2751460	376711	10169	3138342	87.6724	12.0035	0.324025	42736	50660	0.843585	-0.6	5195	260309	1.99571	1.8	6091176	70.44	13.83	2053.5
	865	2013	5	Missouri	MO	SERC	Central	-0.2	normal	2013-05-31	19:30:00	2013-06-01	20:00:00	severe weather	thunderstorm	NA	1470	NA	100000	11.75	9.47	6.29	9.51	2265443	2452584	1546999	6266605	36.151	39.1374	24.6864	2708934	371712	10274	3090921	87.6416	12.0259	0.332393	42231	48396	0.872613	1.1	5386	255281	2.10983	1.9	6043708	70.44	13.83	2053.5
	866	2013	2	Missouri	MO	SERC	Central	-0.4	normal	2013-02-26	13:00:00	2013-03-01	10:00:00	severe weather	winter storm	NA	4140	NA	56444	9.45	7.97	5.82	8.18	3005615	2335016	1413010	6755507	44.4913	34.5646	20.9164	2708934	371712	10274	3090921	87.6416	12.0259	0.332393	42231	48396	0.872613	1.1	5386	255281	2.10983	1.9	6043708	70.44	13.83	2053.5
	867	2002	1	Missouri	MO	SPP	Central	-0.2	normal	2002-01-30	16:00:00	2002-02-10	09:00:00	severe weather	winter storm	NA	15420	210	95000	6.16	5.17	3.99	5.42	2893346	2104845	1163545	6259942	46.22	33.624	18.5872	2527727	331088	9640	2883323	87.6671	11.4829	0.334336	41348	45097	0.916868	0.2	4924	234643	2.09851	2.2	5674825	70.44	13.83	2053.5
	868	2010	7	Delaware	DE	RFC	Northeast	-0.9	cold	2010-07-06	03:47:00	2010-07-06	04:37:00	equipment failure	transformer outage	NA	50	95	18400	13.95	11.23	10.16	12.25	549890	427466	236937	1214292	45.2848	35.2029	19.5124	396114	49986	1241	447341	88.5486	11.174	0.277417	63053	47287	1.33341	-0.3	939	56730	1.65521	0.4	899791	83.3	14.59	1838.3
	869	2012	1	Delaware	DE	RFC	Northeast	-0.7	cold	2012-01-13	09:20:00	2012-01-13	09:20:00	intentional attack	vandalism	NA	0	0	0	13.03	9.77	7.96	10.78	427288	346046	216863	990197	43.1518	34.9472	21.901	399998	51056	854	451908	88.5131	11.2979	0.188977	62327	48156	1.29427	-2	775	57146	1.35618	0.4	917099	83.3	14.59	1838.3
	870	2013	5	Delaware	DE	RFC	Northeast	-0.2	normal	2013-05-29	09:52:00	2013-05-29	09:53:00	intentional attack	vandalism	NA	1	NA	NA	14.21	10.5	8.49	11.15	282332	350320	240615	873267	32.3305	40.116	27.5534	403519	51673	848	456040	88.4832	11.3308	0.185949	61004	48396	1.26052	-2.1	788	56443	1.3961	0.4	925353	83.3	14.59	1838.3
	871	2012	11	Delaware	DE	RFC	Northeast	0.1	normal	2012-11-26	15:07:00	2012-11-26	15:08:00	intentional attack	vandalism	NA	1	NA	NA	13.63	10.48	8.38	11.13	354117	335696	243264	933076	37.9516	35.9773	26.0712	399998	51056	854	451908	88.5131	11.2979	0.188977	62327	48156	1.29427	-2	775	57146	1.35618	0.4	917099	83.3	14.59	1838.3
	872	2011	4	Delaware	DE	RFC	Northeast	-0.5	cold	2011-04-06	10:50:00	2011-04-06	10:50:00	intentional attack	vandalism	NA	0	0	0	13.89	10.82	8.7	11.5	324759	321446	200015	846219	38.3777	37.9861	23.6363	398109	50369	1238	449716	88.5245	11.2002	0.275285	63603	47586	1.33659	0.9	880	57741	1.52405	0.4	907916	83.3	14.59	1838.3
	873	2011	9	Delaware	DE	RFC	Northeast	-0.8	cold	2011-09-30	08:22:00	2011-09-30	08:22:00	intentional attack	vandalism	NA	0	0	0	13.94	10.29	8.93	11.45	410857	391323	227709	1029890	39.8933	37.9966	22.11	398109	50369	1238	449716	88.5245	11.2002	0.275285	63603	47586	1.33659	0.9	880	57741	1.52405	0.4	907916	83.3	14.59	1838.3
	874	2012	6	Delaware	DE	RFC	Northeast	-0.1	normal	2012-06-29	10:45:00	2012-06-29	10:45:00	intentional attack	NA	NA	0	0	0	13.98	10.17	8.91	11.34	380900	388969	226228	996096	38.2393	39.0493	22.7115	399998	51056	854	451908	88.5131	11.2979	0.188977	62327	48156	1.29427	-2	775	57146	1.35618	0.4	917099	83.3	14.59	1838.3
	875	2011	1	Delaware	DE	RFC	Northeast	-1.3	cold	2011-01-25	03:23:00	2011-01-25	11:00:00	intentional attack	vandalism	NA	457	0	0	12.9	10.94	9.83	11.66	521678	373553	202477	1097708	47.5243	34.0303	18.4454	398109	50369	1238	449716	88.5245	11.2002	0.275285	63603	47586	1.33659	0.9	880	57741	1.52405	0.4	907916	83.3	14.59	1838.3
	876	2012	4	Delaware	DE	RFC	Northeast	-0.4	normal	2012-04-07	12:25:00	2012-04-07	12:26:00	intentional attack	vandalism	NA	1	0	0	13.93	9.84	7.71	10.66	280221	311818	224491	816529	34.3186	38.1882	27.4933	399998	51056	854	451908	88.5131	11.2979	0.188977	62327	48156	1.29427	-2	775	57146	1.35618	0.4	917099	83.3	14.59	1838.3
	877	2013	4	Delaware	DE	RFC	Northeast	-0.2	normal	2013-04-09	11:30:00	2013-04-09	11:31:00	intentional attack	vandalism	NA	1	NA	NA	13.32	10.37	8.34	10.92	311196	306967	223056	841219	36.9935	36.4907	26.5158	403519	51673	848	456040	88.4832	11.3308	0.185949	61004	48396	1.26052	-2.1	788	56443	1.3961	0.4	925353	83.3	14.59	1838.3
	878	2011	2	Delaware	DE	RFC	Northeast	-1	cold	2011-02-19	16:34:00	2011-02-19	16:34:00	intentional attack	vandalism	NA	0	0	0	13	11.05	9.38	11.6	447347	340829	198218	986394	45.3518	34.553	20.0952	398109	50369	1238	449716	88.5245	11.2002	0.275285	63603	47586	1.33659	0.9	880	57741	1.52405	0.4	907916	83.3	14.59	1838.3
	879	2014	4	Delaware	DE	RFC	Northeast	-0.2	normal	2014-04-25	07:00:00	2014-04-25	07:30:00	intentional attack	vandalism	NA	30	NA	NA	13.26	11.04	8.3	11.28	333824	325152	194357	853333	39.12	38.1038	22.7762	407508	52203	862	460573	88.4785	11.3344	0.187158	62904	49091	1.28138	3.1	775	58854	1.31682	0.4	935968	83.3	14.59	1838.3
	880	2012	10	Delaware	DE	RFC	Northeast	0.3	normal	2012-10-24	15:15:00	2012-10-24	15:16:00	intentional attack	vandalism	NA	1	0	0	14.53	10.36	8.4	10.96	243736	319938	265997	829672	29.3774	38.562	32.0605	399998	51056	854	451908	88.5131	11.2979	0.188977	62327	48156	1.29427	-2	775	57146	1.35618	0.4	917099	83.3	14.59	1838.3
	881	2013	3	Delaware	DE	RFC	Northeast	-0.3	normal	2013-03-28	13:01:00	2013-03-28	13:02:00	intentional attack	vandalism	NA	1	NA	NA	12.96	10.23	8.35	10.88	349895	290300	211634	851828	41.0758	34.0796	24.8447	403519	51673	848	456040	88.4832	11.3308	0.185949	61004	48396	1.26052	-2.1	788	56443	1.3961	0.4	925353	83.3	14.59	1838.3
	882	2016	2	Delaware	DE	RFC	Northeast	2	warm	2016-02-24	09:10:00	2016-02-24	10:15:00	intentional attack	vandalism	NA	65	0	0	12.99	10.66	7.98	11.2	438482	312694	189799	940976	46.5986	33.2308	20.1704	419234	53366	873	473473	88.5444	11.2712	0.184382	63578	50660	1.25499	0.2	947	60570	1.56348	0.4	952698	83.3	14.59	1838.3
	883	2012	7	Delaware	DE	RFC	Northeast	0.1	normal	2012-07-19	12:32:00	2012-07-19	12:33:00	intentional attack	vandalism	NA	1	NA	NA	13.32	10.1	8.89	11.3	577684	447083	259193	1283959	44.9924	34.8207	20.187	399998	51056	854	451908	88.5131	11.2979	0.188977	62327	48156	1.29427	-2	775	57146	1.35618	0.4	917099	83.3	14.59	1838.3
	884	2012	3	Delaware	DE	RFC	Northeast	-0.4	normal	2012-03-23	19:34:00	2012-03-23	19:34:00	intentional attack	vandalism	NA	0	0	0	13.52	9.92	7.49	10.66	337619	320005	228089	885713	38.1183	36.1296	25.752	399998	51056	854	451908	88.5131	11.2979	0.188977	62327	48156	1.29427	-2	775	57146	1.35618	0.4	917099	83.3	14.59	1838.3
	885	2011	9	Delaware	DE	RFC	Northeast	-0.8	cold	2011-09-21	10:30:00	2011-09-21	10:30:00	intentional attack	vandalism	NA	0	0	0	13.94	10.29	8.93	11.45	410857	391323	227709	1029890	39.8933	37.9966	22.11	398109	50369	1238	449716	88.5245	11.2002	0.275285	63603	47586	1.33659	0.9	880	57741	1.52405	0.4	907916	83.3	14.59	1838.3
	886	2011	9	Delaware	DE	RFC	Northeast	-0.8	cold	2011-09-28	16:41:00	2011-09-28	16:41:00	intentional attack	vandalism	NA	0	0	0	13.94	10.29	8.93	11.45	410857	391323	227709	1029890	39.8933	37.9966	22.11	398109	50369	1238	449716	88.5245	11.2002	0.275285	63603	47586	1.33659	0.9	880	57741	1.52405	0.4	907916	83.3	14.59	1838.3
	887	2013	8	Delaware	DE	RFC	Northeast	-0.3	normal	2013-08-23	07:30:00	2013-08-23	07:31:00	intentional attack	vandalism	NA	1	NA	NA	12.61	10.24	8.42	10.8	431112	366914	242904	1040930	41.416	35.2487	23.3353	403519	51673	848	456040	88.4832	11.3308	0.185949	61004	48396	1.26052	-2.1	788	56443	1.3961	0.4	925353	83.3	14.59	1838.3
	888	2000	NA	Delaware	DE	RFC	Northeast	NA	NA	NA	NA	NA	NA	system operability disruption	NA	NA	NA	NA	NA	NA	NA	NA	NA	NA	NA	NA	NA	NA	NA	NA	335282	40616	553	377219	88.8826	10.7672	0.146599	64013	44745	1.43062	2.1	1016	50338	2.01836	0.4	786373	83.3	14.59	1838.3
	889	2012	4	Delaware	DE	RFC	Northeast	-0.4	normal	2012-04-07	09:31:00	2012-04-07	09:32:00	intentional attack	vandalism	NA	1	0	0	13.93	9.84	7.71	10.66	280221	311818	224491	816529	34.3186	38.1882	27.4933	399998	51056	854	451908	88.5131	11.2979	0.188977	62327	48156	1.29427	-2	775	57146	1.35618	0.4	917099	83.3	14.59	1838.3
	890	2012	3	Delaware	DE	RFC	Northeast	-0.4	normal	2012-03-16	16:00:00	2012-03-16	16:00:00	intentional attack	vandalism	NA	0	0	0	13.52	9.92	7.49	10.66	337619	320005	228089	885713	38.1183	36.1296	25.752	399998	51056	854	451908	88.5131	11.2979	0.188977	62327	48156	1.29427	-2	775	57146	1.35618	0.4	917099	83.3	14.59	1838.3
	891	2013	5	Delaware	DE	RFC	Northeast	-0.2	normal	2013-05-17	08:35:00	2013-05-17	08:36:00	intentional attack	vandalism	NA	1	NA	NA	14.21	10.5	8.49	11.15	282332	350320	240615	873267	32.3305	40.116	27.5534	403519	51673	848	456040	88.4832	11.3308	0.185949	61004	48396	1.26052	-2.1	788	56443	1.3961	0.4	925353	83.3	14.59	1838.3
	892	2012	11	Delaware	DE	RFC	Northeast	0.1	normal	2012-11-21	14:50:00	2012-11-21	14:51:00	intentional attack	vandalism	NA	1	NA	NA	13.63	10.48	8.38	11.13	354117	335696	243264	933076	37.9516	35.9773	26.0712	399998	51056	854	451908	88.5131	11.2979	0.188977	62327	48156	1.29427	-2	775	57146	1.35618	0.4	917099	83.3	14.59	1838.3
	893	2013	8	Delaware	DE	RFC	Northeast	-0.3	normal	2013-08-22	12:55:00	2013-08-22	14:45:00	intentional attack	vandalism	NA	110	NA	NA	12.61	10.24	8.42	10.8	431112	366914	242904	1040930	41.416	35.2487	23.3353	403519	51673	848	456040	88.4832	11.3308	0.185949	61004	48396	1.26052	-2.1	788	56443	1.3961	0.4	925353	83.3	14.59	1838.3
	894	2012	10	Delaware	DE	RFC	Northeast	0.3	normal	2012-10-25	18:51:00	2012-10-25	19:30:00	intentional attack	vandalism	NA	39	0	0	14.53	10.36	8.4	10.96	243736	319938	265997	829672	29.3774	38.562	32.0605	399998	51056	854	451908	88.5131	11.2979	0.188977	62327	48156	1.29427	-2	775	57146	1.35618	0.4	917099	83.3	14.59	1838.3
	895	2016	6	Delaware	DE	RFC	Northeast	0.1	normal	2016-06-17	04:30:00	2016-06-17	04:31:00	intentional attack	vandalism	NA	1	0	0	13.6	9.99	7.94	11.05	373268	375387	178420	927076	40.2629	40.4915	19.2455	419234	53366	873	473473	88.5444	11.2712	0.184382	63578	50660	1.25499	0.2	947	60570	1.56348	0.4	952698	83.3	14.59	1838.3
	896	2012	11	Delaware	DE	RFC	Northeast	0.1	normal	2012-11-26	12:37:00	2012-11-26	12:38:00	intentional attack	vandalism	NA	1	0	0	13.63	10.48	8.38	11.13	354117	335696	243264	933076	37.9516	35.9773	26.0712	399998	51056	854	451908	88.5131	11.2979	0.188977	62327	48156	1.29427	-2	775	57146	1.35618	0.4	917099	83.3	14.59	1838.3
	897	2013	4	Delaware	DE	RFC	Northeast	-0.2	normal	2013-04-23	11:00:00	2013-04-23	11:01:00	intentional attack	vandalism	NA	1	NA	NA	13.32	10.37	8.34	10.92	311196	306967	223056	841219	36.9935	36.4907	26.5158	403519	51673	848	456040	88.4832	11.3308	0.185949	61004	48396	1.26052	-2.1	788	56443	1.3961	0.4	925353	83.3	14.59	1838.3
	898	2013	6	Delaware	DE	RFC	Northeast	-0.2	normal	2013-06-28	17:14:00	2013-06-28	17:15:00	intentional attack	vandalism	NA	1	NA	NA	13.12	10.16	8.49	10.89	361572	366354	223755	951681	37.993	38.4955	23.5116	403519	51673	848	456040	88.4832	11.3308	0.185949	61004	48396	1.26052	-2.1	788	56443	1.3961	0.4	925353	83.3	14.59	1838.3
	899	2013	5	Delaware	DE	RFC	Northeast	-0.2	normal	2013-05-15	14:11:00	2013-05-15	14:12:00	intentional attack	vandalism	NA	1	NA	NA	14.21	10.5	8.49	11.15	282332	350320	240615	873267	32.3305	40.116	27.5534	403519	51673	848	456040	88.4832	11.3308	0.185949	61004	48396	1.26052	-2.1	788	56443	1.3961	0.4	925353	83.3	14.59	1838.3
	900	2012	4	Delaware	DE	RFC	Northeast	-0.4	normal	2012-04-07	14:35:00	2012-04-07	14:36:00	intentional attack	vandalism	NA	1	0	0	13.93	9.84	7.71	10.66	280221	311818	224491	816529	34.3186	38.1882	27.4933	399998	51056	854	451908	88.5131	11.2979	0.188977	62327	48156	1.29427	-2	775	57146	1.35618	0.4	917099	83.3	14.59	1838.3
	901	2016	7	Delaware	DE	RFC	Northeast	-0.3	normal	2016-07-21	06:18:00	2016-07-21	14:45:00	intentional attack	NA	NA	507	0	0	NA	NA	NA	NA	NA	NA	NA	NA	NA	NA	NA	419234	53366	873	473473	88.5444	11.2712	0.184382	63578	50660	1.25499	0.2	947	60570	1.56348	0.4	952698	83.3	14.59	1838.3
	902	2016	1	Delaware	DE	RFC	Northeast	2.2	warm	2016-01-14	08:27:00	2016-01-14	12:00:00	intentional attack	vandalism	NA	213	0	0	13.16	10.08	8.44	11.27	448028	401263	130100	979391	45.7456	40.9707	13.2838	419234	53366	873	473473	88.5444	11.2712	0.184382	63578	50660	1.25499	0.2	947	60570	1.56348	0.4	952698	83.3	14.59	1838.3
	903	2015	6	Delaware	DE	RFC	Northeast	1	warm	2015-06-23	17:06:00	2015-06-26	16:00:00	severe weather	NA	NA	4254	NA	65000	14.02	10.47	9.18	11.74	398143	383734	164517	946394	42.0695	40.547	17.3836	413445	52786	858	467089	88.5153	11.3011	0.183691	63463	49844	1.27323	0.9	894	61186	1.46112	0.4	945934	83.3	14.59	1838.3
	904	2013	6	Delaware	DE	RFC	Northeast	-0.2	normal	2013-06-21	23:14:00	2013-06-21	23:15:00	intentional attack	vandalism	NA	1	NA	NA	13.12	10.16	8.49	10.89	361572	366354	223755	951681	37.993	38.4955	23.5116	403519	51673	848	456040	88.4832	11.3308	0.185949	61004	48396	1.26052	-2.1	788	56443	1.3961	0.4	925353	83.3	14.59	1838.3
	905	2013	11	Delaware	DE	RFC	Northeast	-0.3	normal	2013-11-01	13:26:00	2013-11-01	13:27:00	intentional attack	vandalism	NA	1	NA	NA	13.36	10.32	8.36	11.03	319507	330689	192595	842791	37.9106	39.2374	22.852	403519	51673	848	456040	88.4832	11.3308	0.185949	61004	48396	1.26052	-2.1	788	56443	1.3961	0.4	925353	83.3	14.59	1838.3
	906	2014	1	Delaware	DE	RFC	Northeast	-0.5	cold	2014-01-06	19:52:00	2014-01-06	20:45:00	severe weather	winter	NA	53	NA	NA	12.4	10.83	10.53	11.54	517904	370400	182849	1071153	48.3501	34.5796	17.0703	407508	52203	862	460573	88.4785	11.3344	0.187158	62904	49091	1.28138	3.1	775	58854	1.31682	0.4	935968	83.3	14.59	1838.3
	907	2011	1	Delaware	DE	RFC	Northeast	-1.3	cold	2011-01-27	09:30:00	2011-01-27	09:30:00	intentional attack	vandalism	NA	0	0	0	12.9	10.94	9.83	11.66	521678	373553	202477	1097708	47.5243	34.0303	18.4454	398109	50369	1238	449716	88.5245	11.2002	0.275285	63603	47586	1.33659	0.9	880	57741	1.52405	0.4	907916	83.3	14.59	1838.3
	908	2012	1	Delaware	DE	RFC	Northeast	-0.7	cold	2012-01-12	08:26:00	2012-01-12	08:26:00	intentional attack	vandalism	NA	0	0	0	13.03	9.77	7.96	10.78	427288	346046	216863	990197	43.1518	34.9472	21.901	399998	51056	854	451908	88.5131	11.2979	0.188977	62327	48156	1.29427	-2	775	57146	1.35618	0.4	917099	83.3	14.59	1838.3
	909	2014	3	Iowa	IA	MRO	East North Central	-0.4	normal	2014-03-14	12:34:00	2014-03-14	16:45:00	intentional attack	vandalism	NA	251	NA	NA	10.77	8.52	5.8	8.13	1278802	1022357	1615868	3917027	32.6473	26.1003	41.2524	1348641	224187	7399	1580227	85.3448	14.187	0.468224	49397	49091	1.00623	2.3	2617	153482	1.70509	1	3109481	64.02	22.36	2045.8
	910	2007	2	Iowa	IA	MRO	East North Central	0.4	normal	2007-02-24	18:00:00	2007-02-24	23:47:00	severe weather	winter storm	NA	347	400	140000	8.57	6.67	4.59	6.56	1271293	965654	1353583	3590530	35.4068	26.8945	37.6987	1323176	209108	5941	1538225	86.0197	13.5941	0.386224	47406	49126	0.964988	3	2503	142181	1.76043	1.1	2999212	64.02	22.36	2045.8
	911	2013	1	Iowa	IA	MRO	East North Central	-0.4	normal	2013-01-16	07:41:00	2013-01-17	10:58:00	intentional attack	NA	NA	1637	NA	NA	10.02	7.86	5.38	7.73	1534926	1050162	1547896	4132984	37.1384	25.4093	37.4523	1341807	222065	8412	1572284	85.3413	14.1237	0.535018	48285	48396	0.997706	0.1	2714	149313	1.81766	0.9	3092224	64.02	22.36	2045.8
	912	2014	3	Iowa	IA	MRO	East North Central	-0.4	normal	2014-03-26	16:00:00	2014-04-10	12:00:00	intentional attack	NA	NA	21360	NA	NA	10.77	8.52	5.8	8.13	1278802	1022357	1615868	3917027	32.6473	26.1003	41.2524	1348641	224187	7399	1580227	85.3448	14.187	0.468224	49397	49091	1.00623	2.3	2617	153482	1.70509	1	3109481	64.02	22.36	2045.8
	913	2012	4	Iowa	IA	MRO	East North Central	-0.4	normal	2012-04-01	20:27:00	2012-04-03	08:28:00	intentional attack	vandalism	NA	2161	0	0	11.23	7.79	5.13	7.46	878660	906053	1546152	3330865	26.3793	27.2017	46.4189	1334596	221154	7255	1563005	85.3865	14.1493	0.46417	48254	48156	1.00204	3.3	2754	148427	1.85546	1	3076636	64.02	22.36	2045.8
	914	2014	3	Iowa	IA	MRO	East North Central	-0.4	normal	2014-03-11	00:00:00	2014-03-13	00:00:00	intentional attack	NA	NA	2880	NA	NA	10.77	8.52	5.8	8.13	1278802	1022357	1615868	3917027	32.6473	26.1003	41.2524	1348641	224187	7399	1580227	85.3448	14.187	0.468224	49397	49091	1.00623	2.3	2617	153482	1.70509	1	3109481	64.02	22.36	2045.8
	915	2007	2	Iowa	IA	RFC	East North Central	0.4	normal	2007-02-24	19:23:00	2007-02-25	12:47:00	severe weather	winter storm	NA	1044	750	215000	8.57	6.67	4.59	6.56	1271293	965654	1353583	3590530	35.4068	26.8945	37.6987	1323176	209108	5941	1538225	86.0197	13.5941	0.386224	47406	49126	0.964988	3	2503	142181	1.76043	1.1	2999212	64.02	22.36	2045.8
	916	2008	6	Iowa	IA	RFC	East North Central	-0.5	cold	2008-06-12	15:30:00	2008-06-18	16:00:00	severe weather	flooding	NA	8670	200	21000	10.27	7.59	5.03	7.24	1047510	1017621	1598834	3663965	28.5895	27.7738	43.6367	1325990	211241	6187	1543418	85.9126	13.6866	0.400864	46097	48401	0.952398	-2.8	2558	139062	1.83947	1	3016734	64.02	22.36	2045.8
	917	2014	3	Montana	MT	WECC	West North Central	-0.4	normal	2014-03-26	13:37:00	2014-03-26	14:33:00	islanding	NA	NA	56	NA	NA	9.82	9.5	5.82	8.7	506153	422277	314096	1242527	40.7358	33.9853	25.2788	485041	103132	9597	597770	81.1417	17.2528	1.60547	38820	49091	0.790776	1.1	965	39735	2.42859	0.5	1023252	55.89	29.4	1860.8
	918	2013	6	Montana	MT	WECC	West North Central	-0.2	normal	2013-06-22	16:12:00	2013-06-22	17:45:00	intentional attack	NA	NA	93	NA	NA	11	9.79	5.68	8.75	308546	391992	358911	1059449	29.1233	36.9996	33.8771	477266	101216	8692	587174	81.2819	17.2378	1.48031	38395	48396	0.793351	0.2	1009	38965	2.5895	0.5	1014402	55.89	29.4	1860.8
	919	2010	6	Montana	MT	MRO	West North Central	-0.4	normal	2010-06-17	10:49:00	2010-06-17	11:02:00	islanding	NA	NA	13	NA	NA	9.42	8.48	5.32	7.68	316235	372917	361624	1050775	30.0954	35.4897	34.415	467878	101129	5218	574225	81.4799	17.6114	0.908703	37156	47287	0.785755	2.7	1020	36806	2.77129	0.5	990643	55.89	29.4	1860.8
	920	2003	4	New York	NY	NPCC	Northeast	0	normal	2003-04-04	03:11:00	2003-04-05	14:00:00	severe weather	storm	NA	2089	225	160000	14.55	12.97	7.59	12.51	3437483	5400680	1801824	10846529	31.692	49.7918	16.612	6875329	977887	23625	7876995	87.2837	12.4145	0.299924	54161	45858	1.18106	0	19621	1038596	1.88919	8	19175939	87.87	5.21	4161.4
	921	2012	10	New York	NY	NPCC	Northeast	0.3	normal	2012-10-29	13:00:00	2012-11-12	14:00:00	severe weather	hurricanes	Sandy	20280	NA	632816	18.44	15.14	6.09	15.21	3599866	6140382	1201150	11163410	32.247	55.0045	10.7597	7010740	1038268	8144	8057158	87.0126	12.8863	0.101078	62777	48156	1.30362	2.4	19591	1230882	1.59162	7.3	19606981	87.87	5.21	4161.4
	922	2012	10	New York	NY	NPCC	Northeast	0.3	normal	2012-10-29	16:01:00	2012-11-08	19:00:00	severe weather	hurricanes	Sandy	14639	NA	818000	18.44	15.14	6.09	15.21	3599866	6140382	1201150	11163410	32.247	55.0045	10.7597	7010740	1038268	8144	8057158	87.0126	12.8863	0.101078	62777	48156	1.30362	2.4	19591	1230882	1.59162	7.3	19606981	87.87	5.21	4161.4
	923	2011	8	New York	NY	NPCC	Northeast	-0.6	cold	2011-08-28	05:00:00	2011-08-30	05:00:00	severe weather	NA	NA	2880	NA	152261	19.25	17.05	8.36	17.11	5406845	7322466	1195400	14159584	38.1851	51.7138	8.44234	6987631	1035992	8222	8031854	86.999	12.8985	0.102367	61290	47586	1.28798	-0.3	19725	1196493	1.64857	7.4	19523202	87.87	5.21	4161.4
	924	2000	5	New York	NY	NPCC	Northeast	-0.7	cold	2000-05-09	11:39:00	2000-05-09	23:00:00	system operability disruption	NA	NA	681	NA	NA	13.54	11.09	5.26	10.54	3148177	5029288	2109514	11299044	27.8623	44.5107	18.6698	6710008	881118	8718	7634656	87.8888	11.541	0.11419	53046	44745	1.18552	2.4	22446	1007960	2.22687	7.6	19001780	87.87	5.21	4161.4
	925	2001	6	New York	NY	NPCC	Northeast	-0.1	normal	2001-06-25	13:25:00	2001-06-25	21:39:00	equipment failure	feeder shutdown	NA	494	NA	NA	14.41	12.72	5.48	11.46	3468904	5232500	2357077	12201514	28.4301	42.884	19.3179	7498723	1035608	14695	8599372	87.2008	12.0428	0.170885	54402	44719	1.21653	2.6	19923	1038147	1.91909	7.4	19082838	87.87	5.21	4161.4
	926	2011	8	New York	NY	NPCC	Northeast	-0.6	cold	2011-08-28	12:30:00	2011-08-28	12:31:00	severe weather	NA	NA	1	NA	116000	19.25	17.05	8.36	17.11	5406845	7322466	1195400	14159584	38.1851	51.7138	8.44234	6987631	1035992	8222	8031854	86.999	12.8985	0.102367	61290	47586	1.28798	-0.3	19725	1196493	1.64857	7.4	19523202	87.87	5.21	4161.4
	927	2011	10	New York	NY	NPCC	Northeast	-0.9	cold	2011-10-29	15:00:00	2011-11-02	08:15:00	severe weather	NA	NA	5355	NA	145000	18.78	15.71	7.4	15.79	3743979	6192300	1175022	11361905	32.952	54.5005	10.3418	6987631	1035992	8222	8031854	86.999	12.8985	0.102367	61290	47586	1.28798	-0.3	19725	1196493	1.64857	7.4	19523202	87.87	5.21	4161.4
	928	2011	5	New York	NY	NPCC	Northeast	-0.4	normal	2011-05-08	19:35:00	2011-05-08	19:35:00	intentional attack	vandalism	NA	0	NA	0	18.3	15.58	7.65	15.65	3557054	5821564	1082880	10689332	33.2767	54.4614	10.1305	6987631	1035992	8222	8031854	86.999	12.8985	0.102367	61290	47586	1.28798	-0.3	19725	1196493	1.64857	7.4	19523202	87.87	5.21	4161.4
	929	2013	12	New York	NY	NPCC	Northeast	-0.3	normal	2013-12-22	06:16:00	2013-12-24	23:59:00	severe weather	snow/ice	NA	3943	NA	59000	18.18	14.45	5.97	14.74	4407304	6280512	1460222	12405870	35.526	50.6253	11.7704	7027866	1040398	7960	8076230	87.0191	12.8822	0.0985608	62610	48396	1.2937	-0.3	19081	1233138	1.54735	7.1	19691032	87.87	5.21	4161.4
	930	2007	7	New York	NY	NPCC	Northeast	-0.4	normal	2007-07-10	11:00:00	2007-07-12	18:00:00	severe weather	storm	NA	3300	650	300000	17.27	16.95	9.18	15.98	5062429	6865961	1788516	13993053	36.1782	49.0669	12.7815	6933304	1016069	12834	7962235	87.0774	12.7611	0.161186	60291	49126	1.22727	0.2	19772	1153500	1.71409	7.7	19132335	87.87	5.21	4161.4
	931	2016	5	New York	NY	NPCC	Northeast	0.6	warm	2016-05-26	21:29:00	2016-05-27	00:40:00	system operability disruption	transmission interruption	NA	191	82	56645	17.73	13.59	5.76	13.8	3317991	5736290	1407537	10674899	31.0822	53.7362	13.1855	7118901	1072896	7646	8199451	86.8217	13.085	0.0932501	64522	50660	1.27363	0.9	18427	1279883	1.43974	7	19836286	87.87	5.21	4161.4
	932	2014	3	New York	NY	NPCC	Northeast	-0.4	normal	2014-03-03	17:25:00	2014-03-03	17:25:00	intentional attack	NA	NA	0	NA	NA	20.9	16.84	6.84	17.08	4301046	6231001	1379241	12154725	35.3858	51.264	11.3474	7046829	1045571	7862	8100268	86.995	12.9079	0.0970585	63217	49091	1.28775	1	18048	1248299	1.44581	7.3	19748858	87.87	5.21	4161.4
	933	2016	5	New York	NY	NPCC	Northeast	0.6	warm	2016-05-07	07:49:00	2016-05-07	09:02:00	intentional attack	sabotage	NA	73	0	0	17.73	13.59	5.76	13.8	3317991	5736290	1407537	10674899	31.0822	53.7362	13.1855	7118901	1072896	7646	8199451	86.8217	13.085	0.0932501	64522	50660	1.27363	0.9	18427	1279883	1.43974	7	19836286	87.87	5.21	4161.4
	934	2004	1	New York	NY	NPCC	Northeast	0.3	normal	2004-01-14	06:00:00	2004-01-17	12:00:00	public appeal	NA	NA	4680	100	18600	13.32	11.97	6.64	11.62	4473465	6368934	1780950	12843931	34.8294	49.5871	13.8661	6794431	981964	10132	7786682	87.2571	12.6108	0.13012	55866	47037	1.1877	3.1	20000	1071033	1.86736	7.7	19171567	87.87	5.21	4161.4
	935	2012	7	New York	NY	NPCC	Northeast	0.1	normal	2012-07-19	10:30:00	2012-07-31	11:00:00	fuel supply emergency	Coal	NA	17310	675	NA	18.38	16.46	7.27	16.43	5485306	7347840	1156302	14225043	38.5609	51.6543	8.12864	7010740	1038268	8144	8057158	87.0126	12.8863	0.101078	62777	48156	1.30362	2.4	19591	1230882	1.59162	7.3	19606981	87.87	5.21	4161.4
	936	2010	8	New York	NY	NPCC	Northeast	-1.2	cold	2010-08-09	12:00:00	2010-08-16	12:00:00	fuel supply emergency	NA	NA	10080	NA	NA	19.35	17.13	9.12	17.25	5582113	7503301	1257437	14574946	38.2994	51.4808	8.62739	6954916	1038260	8364	8001564	86.9195	12.9757	0.10453	61444	47287	1.29938	3.7	19931	1192065	1.67197	7.6	19402920	87.87	5.21	4161.4
	937	2008	12	New York	NY	NPCC	Northeast	-0.7	cold	2008-12-12	02:38:00	2008-12-19	13:24:00	severe weather	winter storm	NA	10726	200	190000	16.63	14.83	7.99	14.76	4274712	6505560	1137166	12176916	35.105	53.4254	9.3387	6897087	1032105	8779	7937995	86.887	13.0021	0.110595	58322	48401	1.20498	-3.3	19516	1120512	1.7417	7.5	19212436	87.87	5.21	4161.4
	938	2013	5	New York	NY	NPCC	Northeast	-0.2	normal	2013-05-30	10:15:00	2013-05-30	10:16:00	intentional attack	vandalism	NA	1	NA	NA	18.35	14.54	6.64	14.71	3531244	5826305	1443281	11025368	32.0284	52.8445	13.0905	7027866	1040398	7960	8076230	87.0191	12.8822	0.0985608	62610	48396	1.2937	-0.3	19081	1233138	1.54735	7.1	19691032	87.87	5.21	4161.4
	939	2015	11	New York	NY	NPCC	Northeast	2.2	warm	2015-11-13	11:30:00	2015-11-13	11:35:00	intentional attack	suspicious activity	NA	5	NA	NA	18.26	14.04	5.85	14.23	3370054	5792202	1439149	10825773	31.1299	53.5038	13.2937	7079097	1055136	7630	8141870	86.9468	12.9594	0.0937131	63929	49844	1.28258	1.1	17966	1274112	1.41008	7.3	19795791	87.87	5.21	4161.4
	940	2013	5	New York	NY	NPCC	Northeast	-0.2	normal	2013-05-29	20:58:00	2013-05-31	14:53:00	severe weather	thunderstorm	NA	2515	NA	61795	18.35	14.54	6.64	14.71	3531244	5826305	1443281	11025368	32.0284	52.8445	13.0905	7027866	1040398	7960	8076230	87.0191	12.8822	0.0985608	62610	48396	1.2937	-0.3	19081	1233138	1.54735	7.1	19691032	87.87	5.21	4161.4
	941	2014	2	New York	NY	NPCC	Northeast	-0.5	cold	2014-02-05	07:00:00	2014-02-23	07:00:00	fuel supply emergency	Coal	NA	25920	300	NA	21.69	17.48	8.19	17.81	4550076	6390265	1497619	12699456	35.8289	50.3192	11.7928	7046829	1045571	7862	8100268	86.995	12.9079	0.0970585	63217	49091	1.28775	1	18048	1248299	1.44581	7.3	19748858	87.87	5.21	4161.4
	942	2013	7	New York	NY	NPCC	Northeast	-0.3	normal	2013-07-19	22:30:00	2013-07-21	20:00:00	severe weather	thunderstorm	NA	2730	NA	74300	20.03	16.75	7.01	16.94	5550457	7350699	1519842	14662838	37.8539	50.1315	10.3653	7027866	1040398	7960	8076230	87.0191	12.8822	0.0985608	62610	48396	1.2937	-0.3	19081	1233138	1.54735	7.1	19691032	87.87	5.21	4161.4
	943	2010	3	New York	NY	NPCC	Northeast	0.9	warm	2010-03-13	18:00:00	2010-03-20	09:00:00	severe weather	wind/rain	NA	9480	NA	173000	17.55	15.17	8.2	15.29	3914836	5998208	1075281	11228223	34.866	53.4208	9.57659	6954916	1038260	8364	8001564	86.9195	12.9757	0.10453	61444	47287	1.29938	3.7	19931	1192065	1.67197	7.6	19402920	87.87	5.21	4161.4
	944	2008	12	New York	NY	NPCC	Northeast	-0.7	cold	2008-12-11	18:00:00	2008-12-15	12:00:00	severe weather	winter storm	NA	5400	NA	60000	16.63	14.83	7.99	14.76	4274712	6505560	1137166	12176916	35.105	53.4254	9.3387	6897087	1032105	8779	7937995	86.887	13.0021	0.110595	58322	48401	1.20498	-3.3	19516	1120512	1.7417	7.5	19212436	87.87	5.21	4161.4
	945	2011	5	New York	NY	NPCC	Northeast	-0.4	normal	2011-05-11	11:00:00	2011-05-11	11:30:00	intentional attack	vandalism	NA	30	0	0	18.3	15.58	7.65	15.65	3557054	5821564	1082880	10689332	33.2767	54.4614	10.1305	6987631	1035992	8222	8031854	86.999	12.8985	0.102367	61290	47586	1.28798	-0.3	19725	1196493	1.64857	7.4	19523202	87.87	5.21	4161.4
	946	2008	1	New York	NY	NPCC	Northeast	-1.4	cold	2008-01-30	03:06:00	2008-02-01	14:50:00	severe weather	heavy wind	NA	3584	50	54316	16.87	15.48	8.94	15.24	4446401	6373878	1212372	12283409	36.1984	51.8901	9.87	6897087	1032105	8779	7937995	86.887	13.0021	0.110595	58322	48401	1.20498	-3.3	19516	1120512	1.7417	7.5	19212436	87.87	5.21	4161.4
	947	2011	1	New York	NY	NPCC	Northeast	-1.3	cold	2011-01-27	17:00:00	2011-01-30	05:00:00	fuel supply emergency	Coal	NA	3600	108	NA	17.25	15.4	8.97	15.49	4717252	6343171	1093624	12424996	37.9658	51.0517	8.80181	6987631	1035992	8222	8031854	86.999	12.8985	0.102367	61290	47586	1.28798	-0.3	19725	1196493	1.64857	7.4	19523202	87.87	5.21	4161.4
	948	2011	3	New York	NY	NPCC	Northeast	-0.7	cold	2011-03-01	08:00:00	2011-03-05	09:30:00	fuel supply emergency	Coal	NA	5850	675	NA	17.58	14.8	7.89	15.09	4038110	6147997	1078643	11530654	35.0207	53.3187	9.35457	6987631	1035992	8222	8031854	86.999	12.8985	0.102367	61290	47586	1.28798	-0.3	19725	1196493	1.64857	7.4	19523202	87.87	5.21	4161.4
	949	2008	6	New York	NY	NPCC	Northeast	-0.5	cold	2008-06-10	11:00:00	2008-06-13	17:30:00	severe weather	storm	NA	4710	400	68000	19.41	18.75	9.81	17.98	4088496	6692967	1266139	12283323	33.2849	54.4882	10.3078	6897087	1032105	8779	7937995	86.887	13.0021	0.110595	58322	48401	1.20498	-3.3	19516	1120512	1.7417	7.5	19212436	87.87	5.21	4161.4
	950	2014	3	New York	NY	NPCC	Northeast	-0.4	normal	2014-03-20	00:00:00	2014-03-20	00:01:00	intentional attack	NA	NA	1	NA	NA	20.9	16.84	6.84	17.08	4301046	6231001	1379241	12154725	35.3858	51.264	11.3474	7046829	1045571	7862	8100268	86.995	12.9079	0.0970585	63217	49091	1.28775	1	18048	1248299	1.44581	7.3	19748858	87.87	5.21	4161.4
	951	2003	8	New York	NY	NPCC	Northeast	0.2	normal	2003-08-14	16:11:00	2003-08-15	21:03:00	system operability disruption	NA	NA	1732	11202	3125350	14.94	14.25	7.03	13.42	4787595	6914110	1918342	13851002	34.565	49.9178	13.8498	6875329	977887	23625	7876995	87.2837	12.4145	0.299924	54161	45858	1.18106	0	19621	1038596	1.88919	8	19175939	87.87	5.21	4161.4
	952	2011	1	New York	NY	NPCC	Northeast	-1.3	cold	2011-01-11	23:08:00	2011-01-11	23:08:00	equipment failure	generator trip	NA	0	0	0	17.25	15.4	8.97	15.49	4717252	6343171	1093624	12424996	37.9658	51.0517	8.80181	6987631	1035992	8222	8031854	86.999	12.8985	0.102367	61290	47586	1.28798	-0.3	19725	1196493	1.64857	7.4	19523202	87.87	5.21	4161.4
	953	2011	8	New York	NY	NPCC	Northeast	-0.6	cold	2011-08-03	10:00:00	2011-08-19	10:00:00	fuel supply emergency	Coal	NA	23040	675	NA	19.25	17.05	8.36	17.11	5406845	7322466	1195400	14159584	38.1851	51.7138	8.44234	6987631	1035992	8222	8031854	86.999	12.8985	0.102367	61290	47586	1.28798	-0.3	19725	1196493	1.64857	7.4	19523202	87.87	5.21	4161.4
	954	2013	7	New York	NY	NPCC	Northeast	-0.3	normal	2013-07-18	11:30:00	2013-07-19	17:30:00	severe weather	heatwave	NA	1800	NA	NA	20.03	16.75	7.01	16.94	5550457	7350699	1519842	14662838	37.8539	50.1315	10.3653	7027866	1040398	7960	8076230	87.0191	12.8822	0.0985608	62610	48396	1.2937	-0.3	19081	1233138	1.54735	7.1	19691032	87.87	5.21	4161.4
	955	2011	10	New York	NY	NPCC	Northeast	-0.9	cold	2011-10-29	16:16:00	2011-11-02	21:30:00	severe weather	NA	NA	6074	NA	50000	18.78	15.71	7.4	15.79	3743979	6192300	1175022	11361905	32.952	54.5005	10.3418	6987631	1035992	8222	8031854	86.999	12.8985	0.102367	61290	47586	1.28798	-0.3	19725	1196493	1.64857	7.4	19523202	87.87	5.21	4161.4
	956	2016	2	New York	NY	NPCC	Northeast	2	warm	2016-02-07	11:30:00	NA	NA	intentional attack	NA	NA	NA	NA	NA	16.76	13.36	6.1	13.64	4077986	6128584	1402362	11855894	34.3963	51.6923	11.8284	7118901	1072896	7646	8199451	86.8217	13.085	0.0932501	64522	50660	1.27363	0.9	18427	1279883	1.43974	7	19836286	87.87	5.21	4161.4
	957	2007	6	New York	NY	NPCC	Northeast	-0.3	normal	2007-06-27	15:41:00	2007-06-27	16:30:00	severe weather	thunderstorm	NA	49	460	137000	18.17	16.64	8.65	15.92	4087220	6402300	1750965	12511957	32.6665	51.1695	13.9943	6933304	1016069	12834	7962235	87.0774	12.7611	0.161186	60291	49126	1.22727	0.2	19772	1153500	1.71409	7.7	19132335	87.87	5.21	4161.4
	958	2011	8	New York	NY	NPCC	Northeast	-0.6	cold	2011-08-28	09:42:00	2011-08-30	00:01:00	severe weather	NA	NA	2299	NA	100000	19.25	17.05	8.36	17.11	5406845	7322466	1195400	14159584	38.1851	51.7138	8.44234	6987631	1035992	8222	8031854	86.999	12.8985	0.102367	61290	47586	1.28798	-0.3	19725	1196493	1.64857	7.4	19523202	87.87	5.21	4161.4
	959	2010	3	New York	NY	NPCC	Northeast	0.9	warm	2010-03-13	15:00:00	2010-03-17	16:00:00	severe weather	wind/rain	NA	5760	NA	153000	17.55	15.17	8.2	15.29	3914836	5998208	1075281	11228223	34.866	53.4208	9.57659	6954916	1038260	8364	8001564	86.9195	12.9757	0.10453	61444	47287	1.29938	3.7	19931	1192065	1.67197	7.6	19402920	87.87	5.21	4161.4
	960	2011	7	New York	NY	NPCC	Northeast	-0.3	normal	2011-07-22	11:00:00	2011-07-22	18:00:00	public appeal	NA	NA	420	NA	NA	19.22	17.26	8.09	17.2	5386772	7388969	1175712	14203370	37.926	52.0226	8.2777	6987631	1035992	8222	8031854	86.999	12.8985	0.102367	61290	47586	1.28798	-0.3	19725	1196493	1.64857	7.4	19523202	87.87	5.21	4161.4
	961	2010	2	New York	NY	NPCC	Northeast	1.2	warm	2010-02-25	17:00:00	2010-03-02	19:00:00	severe weather	winter storm	NA	7320	NA	55000	18.05	15.54	8.79	15.76	4110006	6143969	1052418	11573522	35.5121	53.0864	9.09333	6954916	1038260	8364	8001564	86.9195	12.9757	0.10453	61444	47287	1.29938	3.7	19931	1192065	1.67197	7.6	19402920	87.87	5.21	4161.4
	962	2011	5	New York	NY	NPCC	Northeast	-0.4	normal	2011-05-03	12:00:00	2011-05-05	12:00:00	intentional attack	vandalism	NA	2880	0	0	18.3	15.58	7.65	15.65	3557054	5821564	1082880	10689332	33.2767	54.4614	10.1305	6987631	1035992	8222	8031854	86.999	12.8985	0.102367	61290	47586	1.28798	-0.3	19725	1196493	1.64857	7.4	19523202	87.87	5.21	4161.4
	963	2006	2	New York	NY	NPCC	Northeast	-0.6	cold	2006-02-17	04:32:00	2006-02-17	12:00:00	severe weather	NA	NA	448	250	200000	16.66	14.94	9.43	14.91	3938950	5940954	1113995	11242659	35.0358	52.843	9.90864	6829269	1004967	9115	7843381	87.0705	12.8129	0.116213	60149	48909	1.22981	3	19768	1149115	1.72028	7.8	19104631	87.87	5.21	4161.4
	964	2010	2	New York	NY	NPCC	Northeast	1.2	warm	2010-02-23	22:00:00	2010-02-25	16:00:00	severe weather	winter storm	NA	2520	NA	150000	18.05	15.54	8.79	15.76	4110006	6143969	1052418	11573522	35.5121	53.0864	9.09333	6954916	1038260	8364	8001564	86.9195	12.9757	0.10453	61444	47287	1.29938	3.7	19931	1192065	1.67197	7.6	19402920	87.87	5.21	4161.4
	965	2016	5	New York	NY	NPCC	Northeast	0.6	warm	2016-05-31	07:30:00	2016-06-13	07:27:00	fuel supply emergency	NA	NA	18717	150	NA	17.73	13.59	5.76	13.8	3317991	5736290	1407537	10674899	31.0822	53.7362	13.1855	7118901	1072896	7646	8199451	86.8217	13.085	0.0932501	64522	50660	1.27363	0.9	18427	1279883	1.43974	7	19836286	87.87	5.21	4161.4
	966	2003	8	New York	NY	NPCC	Northeast	0.2	normal	2003-08-14	16:10:00	2003-08-18	12:03:00	system operability disruption	NA	NA	5513	22934	NA	14.94	14.25	7.03	13.42	4787595	6914110	1918342	13851002	34.565	49.9178	13.8498	6875329	977887	23625	7876995	87.2837	12.4145	0.299924	54161	45858	1.18106	0	19621	1038596	1.88919	8	19175939	87.87	5.21	4161.4
	967	2010	6	New York	NY	NPCC	Northeast	-0.4	normal	2010-06-16	11:11:00	2010-06-16	11:32:00	system operability disruption	NA	NA	21	NA	NA	19.41	17.56	9.22	17.33	4214011	6654533	1178468	12297255	34.2679	54.114	9.58318	6954916	1038260	8364	8001564	86.9195	12.9757	0.10453	61444	47287	1.29938	3.7	19931	1192065	1.67197	7.6	19402920	87.87	5.21	4161.4
	968	2003	11	New York	NY	NPCC	Northeast	0.3	normal	2003-11-13	07:30:00	2003-11-14	18:30:00	severe weather	heavy wind	NA	2100	180	50280	14.23	12.24	6.65	11.9	3450476	5590153	1771786	11028819	31.286	50.6868	16.0651	6875329	977887	23625	7876995	87.2837	12.4145	0.299924	54161	45858	1.18106	0	19621	1038596	1.88919	8	19175939	87.87	5.21	4161.4
	969	2004	1	New York	NY	NPCC	Northeast	0.3	normal	2004-01-08	15:00:00	2004-01-10	19:00:00	public appeal	NA	NA	3120	100	18600	13.32	11.97	6.64	11.62	4473465	6368934	1780950	12843931	34.8294	49.5871	13.8661	6794431	981964	10132	7786682	87.2571	12.6108	0.13012	55866	47037	1.1877	3.1	20000	1071033	1.86736	7.7	19171567	87.87	5.21	4161.4
	970	2011	8	New York	NY	NPCC	Northeast	-0.6	cold	2011-08-28	07:00:00	2011-09-03	00:01:00	severe weather	NA	NA	8221	NA	99700	19.25	17.05	8.36	17.11	5406845	7322466	1195400	14159584	38.1851	51.7138	8.44234	6987631	1035992	8222	8031854	86.999	12.8985	0.102367	61290	47586	1.28798	-0.3	19725	1196493	1.64857	7.4	19523202	87.87	5.21	4161.4
	971	2005	6	New York	NY	NPCC	Northeast	0.2	normal	2005-06-06	12:00:00	2005-06-08	18:00:00	severe weather	thunderstorm	NA	3240	NA	65000	15.58	14.79	7.52	13.96	3921290	6476791	1726203	12359479	31.727	52.4034	13.9666	6787382	988891	9217	7785517	87.1796	12.7017	0.118386	58421	48090	1.21483	4.6	19265	1117747	1.72356	7.8	19132610	87.87	5.21	4161.4
	972	2011	8	New York	NY	NPCC	Northeast	-0.6	cold	2011-08-28	00:01:00	2011-08-30	00:01:00	severe weather	NA	NA	2880	NA	180000	19.25	17.05	8.36	17.11	5406845	7322466	1195400	14159584	38.1851	51.7138	8.44234	6987631	1035992	8222	8031854	86.999	12.8985	0.102367	61290	47586	1.28798	-0.3	19725	1196493	1.64857	7.4	19523202	87.87	5.21	4161.4
	973	2015	7	New York	NY	NPCC	Northeast	1.2	warm	2015-07-29	16:45:00	2015-07-29	21:00:00	fuel supply emergency	NA	NA	255	500	NA	18.74	16.19	6.15	15.93	4847159	7098612	1512700	13692504	35.4001	51.8431	11.0477	7079097	1055136	7630	8141870	86.9468	12.9594	0.0937131	63929	49844	1.28258	1.1	17966	1274112	1.41008	7.3	19795791	87.87	5.21	4161.4
	974	2013	7	New York	NY	NPCC	Northeast	-0.3	normal	2013-07-17	15:30:00	2013-07-19	06:45:00	fuel supply emergency	Natural Gas	NA	2355	417	NA	20.03	16.75	7.01	16.94	5550457	7350699	1519842	14662838	37.8539	50.1315	10.3653	7027866	1040398	7960	8076230	87.0191	12.8822	0.0985608	62610	48396	1.2937	-0.3	19081	1233138	1.54735	7.1	19691032	87.87	5.21	4161.4
	975	2015	9	New York	NY	NPCC	Northeast	1.7	warm	2015-09-13	17:56:00	2015-09-13	20:37:00	intentional attack	vandalism	NA	161	0	0	18.41	16.12	6.46	15.81	4934555	7133694	1546047	13843996	35.644	51.5292	11.1676	7079097	1055136	7630	8141870	86.9468	12.9594	0.0937131	63929	49844	1.28258	1.1	17966	1274112	1.41008	7.3	19795791	87.87	5.21	4161.4
	976	2008	6	New York	NY	NPCC	Northeast	-0.5	cold	2008-06-11	13:15:00	2008-06-11	14:05:00	system operability disruption	uncontrolled loss	NA	50	200	61000	19.41	18.75	9.81	17.98	4088496	6692967	1266139	12283323	33.2849	54.4882	10.3078	6897087	1032105	8779	7937995	86.887	13.0021	0.110595	58322	48401	1.20498	-3.3	19516	1120512	1.7417	7.5	19212436	87.87	5.21	4161.4
	977	2011	9	New York	NY	NPCC	Northeast	-0.8	cold	2011-09-13	14:03:00	2011-09-13	18:21:00	intentional attack	vandalism	NA	258	NA	0	18.84	16.73	7.37	16.64	4600368	6876644	1098940	12805244	35.9257	53.7018	8.58195	6987631	1035992	8222	8031854	86.999	12.8985	0.102367	61290	47586	1.28798	-0.3	19725	1196493	1.64857	7.4	19523202	87.87	5.21	4161.4
	978	2006	10	New York	NY	NPCC	Northeast	0.7	warm	2006-10-12	20:00:00	2006-10-21	23:00:00	severe weather	winter storm	NA	13140	353	120000	17.22	15.98	9.54	15.62	3678747	5974758	1199494	11085078	33.1865	53.8991	10.8208	6829269	1004967	9115	7843381	87.0705	12.8129	0.116213	60149	48909	1.22981	3	19768	1149115	1.72028	7.8	19104631	87.87	5.21	4161.4
	979	2011	8	New York	NY	NPCC	Northeast	-0.6	cold	2011-08-28	05:01:00	2011-09-03	05:01:00	severe weather	NA	NA	8640	NA	50000	19.25	17.05	8.36	17.11	5406845	7322466	1195400	14159584	38.1851	51.7138	8.44234	6987631	1035992	8222	8031854	86.999	12.8985	0.102367	61290	47586	1.28798	-0.3	19725	1196493	1.64857	7.4	19523202	87.87	5.21	4161.4
	980	2010	12	New York	NY	RFC	Northeast	-1.4	cold	2010-12-30	14:00:00	2011-01-12	06:00:00	fuel supply emergency	NA	NA	18240	300	NA	17.72	15.63	8.48	15.69	4417184	6321023	1106485	12106243	36.4868	52.2129	9.13979	6954916	1038260	8364	8001564	86.9195	12.9757	0.10453	61444	47287	1.29938	3.7	19931	1192065	1.67197	7.6	19402920	87.87	5.21	4161.4
	981	2006	10	New York	NY	NPCC	Northeast	0.7	warm	2006-10-12	17:48:00	2006-10-23	12:00:00	severe weather	winter storm	NA	15492	600	250000	17.22	15.98	9.54	15.62	3678747	5974758	1199494	11085078	33.1865	53.8991	10.8208	6829269	1004967	9115	7843381	87.0705	12.8129	0.116213	60149	48909	1.22981	3	19768	1149115	1.72028	7.8	19104631	87.87	5.21	4161.4
	982	2012	10	New York	NY	NPCC	Northeast	0.3	normal	2012-10-29	18:48:00	2012-11-04	11:36:00	severe weather	hurricanes	Sandy	8268	NA	371000	18.44	15.14	6.09	15.21	3599866	6140382	1201150	11163410	32.247	55.0045	10.7597	7010740	1038268	8144	8057158	87.0126	12.8863	0.101078	62777	48156	1.30362	2.4	19591	1230882	1.59162	7.3	19606981	87.87	5.21	4161.4
	983	2012	6	New York	NY	NPCC	Northeast	-0.1	normal	2012-06-06	08:00:00	2012-06-06	08:00:00	intentional attack	vandalism	NA	0	NA	NA	18.31	15.93	7.12	15.89	4135254	6546233	1147907	12046524	34.3274	54.3413	9.52895	7010740	1038268	8144	8057158	87.0126	12.8863	0.101078	62777	48156	1.30362	2.4	19591	1230882	1.59162	7.3	19606981	87.87	5.21	4161.4
	984	2013	8	New York	NY	NPCC	Northeast	-0.3	normal	2013-08-01	11:00:00	2013-08-01	16:00:00	intentional attack	vandalism	NA	300	NA	NA	19.14	16.38	6.04	16.24	5212450	7300010	1534896	14286789	36.4844	51.0962	10.7435	7027866	1040398	7960	8076230	87.0191	12.8822	0.0985608	62610	48396	1.2937	-0.3	19081	1233138	1.54735	7.1	19691032	87.87	5.21	4161.4
	985	2011	3	New York	NY	NPCC	Northeast	-0.7	cold	2011-03-08	08:00:00	2011-03-18	09:00:00	fuel supply emergency	Coal	NA	14400	676	NA	17.58	14.8	7.89	15.09	4038110	6147997	1078643	11530654	35.0207	53.3187	9.35457	6987631	1035992	8222	8031854	86.999	12.8985	0.102367	61290	47586	1.28798	-0.3	19725	1196493	1.64857	7.4	19523202	87.87	5.21	4161.4
	986	2011	10	New York	NY	NPCC	Northeast	-0.9	cold	2011-10-29	11:18:00	2011-11-04	00:00:00	severe weather	NA	NA	7962	NA	161151	18.78	15.71	7.4	15.79	3743979	6192300	1175022	11361905	32.952	54.5005	10.3418	6987631	1035992	8222	8031854	86.999	12.8985	0.102367	61290	47586	1.28798	-0.3	19725	1196493	1.64857	7.4	19523202	87.87	5.21	4161.4
	987	2004	2	New York	NY	NPCC	Northeast	0.3	normal	2004-02-14	20:00:00	2004-02-16	12:00:00	public appeal	NA	NA	2400	30	18600	14.02	12.07	6.98	11.93	4171308	6174482	1729385	12287262	33.9482	50.2511	14.0746	6794431	981964	10132	7786682	87.2571	12.6108	0.13012	55866	47037	1.1877	3.1	20000	1071033	1.86736	7.7	19171567	87.87	5.21	4161.4
	988	2006	7	New York	NY	NPCC	Northeast	0.1	normal	2006-07-17	18:50:00	2006-07-25	15:06:00	severe weather	NA	NA	11296	NA	25000	17.56	16.76	9.83	16.33	4964333	7463608	1305299	13980141	35.5099	53.3872	9.33681	6829269	1004967	9115	7843381	87.0705	12.8129	0.116213	60149	48909	1.22981	3	19768	1149115	1.72028	7.8	19104631	87.87	5.21	4161.4
	989	2007	6	New York	NY	NPCC	Northeast	-0.3	normal	2007-06-27	15:42:00	2007-06-27	16:30:00	system operability disruption	NA	NA	48	460	NA	18.17	16.64	8.65	15.92	4087220	6402300	1750965	12511957	32.6665	51.1695	13.9943	6933304	1016069	12834	7962235	87.0774	12.7611	0.161186	60291	49126	1.22727	0.2	19772	1153500	1.71409	7.7	19132335	87.87	5.21	4161.4
	990	2014	2	New York	NY	NPCC	Northeast	-0.5	cold	2014-02-07	07:00:00	2014-03-21	08:00:00	fuel supply emergency	Coal	NA	60480	675	NA	21.69	17.48	8.19	17.81	4550076	6390265	1497619	12699456	35.8289	50.3192	11.7928	7046829	1045571	7862	8100268	86.995	12.9079	0.0970585	63217	49091	1.28775	1	18048	1248299	1.44581	7.3	19748858	87.87	5.21	4161.4
	991	2008	8	Louisiana	LA	SERC	South	-0.3	normal	2008-08-31	07:30:00	2008-09-19	21:00:00	fuel supply emergency	NA	NA	28170	200	NA	11.8	11.49	9.67	11.07	3315549	2265525	2433882	8015508	41.3642	28.2643	30.3647	1920083	265259	20310	2205675	87.0519	12.0262	0.920807	46443	48401	0.959546	-1	4847	206000	2.35291	1.3	4435586	73.19	11.85	1685.8
	992	2009	7	Louisiana	LA	SPP	South	0.5	warm	2009-07-14	13:00:00	2009-07-14	18:00:00	public appeal	NA	NA	300	NA	NA	7.99	7.32	4.9	6.98	3611414	2315063	2130196	8057532	44.8203	28.7317	26.4373	1946996	269166	18534	2234720	87.1248	12.0447	0.829366	46644	46680	0.999229	0.4	3759	209507	1.79421	1.4	4491648	73.19	11.85	1685.8
	993	2004	6	Louisiana	LA	ECAR	South	0.3	normal	2004-06-02	01:46:00	2004-06-07	16:00:00	severe weather	thunderstorm	NA	8054	350	59057	8.23	7.56	5.62	7.16	2731729	2029614	2420683	7183486	38.0279	28.2539	33.6979	1896052	254909	18205	2169187	87.4084	11.7514	0.839255	44961	47037	0.955865	3	5267	204674	2.57336	1.5	4552238	73.19	11.85	1685.8
	994	2010	8	Louisiana	LA	SERC	South	-1.2	cold	2010-08-02	12:45:00	2010-08-04	11:00:00	public appeal	NA	NA	2775	NA	NA	9.29	8.5	5.99	8.13	3695516	2407508	2401355	8505369	43.4492	28.3057	28.2334	1973174	274177	18128	2265502	87.0965	12.1023	0.800176	48305	47287	1.02153	3.6	4509	219576	2.0535	1.4	4544951	73.19	11.85	1685.8
	995	2010	8	Louisiana	LA	SPP	South	-1.2	cold	2010-08-02	12:45:00	2010-08-04	11:00:00	public appeal	NA	NA	2775	NA	NA	9.29	8.5	5.99	8.13	3695516	2407508	2401355	8505369	43.4492	28.3057	28.2334	1973174	274177	18128	2265502	87.0965	12.1023	0.800176	48305	47287	1.02153	3.6	4509	219576	2.0535	1.4	4544951	73.19	11.85	1685.8
	996	2005	8	Louisiana	LA	SPP	South	-0.1	normal	2005-08-29	06:00:00	2005-08-30	18:00:00	severe weather	hurricanes	NA	2160	NA	1100000	9.26	8.65	6.9	8.4	3428008	2222342	2302876	7954648	43.0944	27.9377	28.9501	1899301	258307	18161	2175788	87.2926	11.8719	0.834686	47133	48090	0.9801	4.8	4896	215708	2.26974	1.5	4576628	73.19	11.85	1685.8
	997	2004	10	Louisiana	LA	SPP	South	0.7	warm	2004-10-25	11:00:00	2004-10-26	22:00:00	severe weather	wildfire	NA	2100	NA	NA	8.28	7.69	5.93	7.32	2559921	2022122	2305395	6888955	37.1598	29.3531	33.4651	1896052	254909	18205	2169187	87.4084	11.7514	0.839255	44961	47037	0.955865	3	5267	204674	2.57336	1.5	4552238	73.19	11.85	1685.8
	998	2010	8	Louisiana	LA	SERC	South	-1.2	cold	2010-08-02	12:45:00	2010-08-04	11:00:00	public appeal	NA	NA	2775	NA	NA	9.29	8.5	5.99	8.13	3695516	2407508	2401355	8505369	43.4492	28.3057	28.2334	1973174	274177	18128	2265502	87.0965	12.1023	0.800176	48305	47287	1.02153	3.6	4509	219576	2.0535	1.4	4544951	73.19	11.85	1685.8
	999	2016	5	Louisiana	LA	SERC	South	0.6	warm	2016-05-20	00:00:00	2016-05-22	05:00:00	system operability disruption	transmission interruption	NA	3180	NA	85000	9.28	8.43	4.78	7.2	2011633	1952185	2707499	6672269	30.1492	29.2582	40.5784	2059699	289780	19231	2368711	86.9544	12.2337	0.811876	44440	50660	0.877221	-2.6	3809	208252	1.82903	1.2	4686157	73.19	11.85	1685.8
	1000	2010	8	Louisiana	LA	SERC	South	-1.2	cold	2010-08-02	12:45:00	2010-08-04	11:00:00	public appeal	NA	NA	2775	NA	NA	9.29	8.5	5.99	8.13	3695516	2407508	2401355	8505369	43.4492	28.3057	28.2334	1973174	274177	18128	2265502	87.0965	12.1023	0.800176	48305	47287	1.02153	3.6	4509	219576	2.0535	1.4	4544951	73.19	11.85	1685.8
	1001	2005	7	Louisiana	LA	SPP	South	0	normal	2005-07-05	21:00:00	2005-07-06	21:00:00	severe weather	hurricanes	Cindy	1440	NA	287000	9.08	8.47	6.74	8.23	3429008	2254422	2338664	8023652	42.7363	28.0972	29.1471	1899301	258307	18161	2175788	87.2926	11.8719	0.834686	47133	48090	0.9801	4.8	4896	215708	2.26974	1.5	4576628	73.19	11.85	1685.8
	1002	2010	6	Louisiana	LA	SERC	South	-0.4	normal	2010-06-17	09:30:00	2010-06-17	16:40:00	public appeal	NA	NA	430	NA	NA	8.86	8.1	5.48	7.56	3089529	2235569	2530807	7856828	39.3229	28.4538	32.2116	1973174	274177	18128	2265502	87.0965	12.1023	0.800176	48305	47287	1.02153	3.6	4509	219576	2.0535	1.4	4544951	73.19	11.85	1685.8
	1003	2012	1	Louisiana	LA	SERC	South	-0.7	cold	2012-01-09	13:36:00	2012-01-11	01:05:00	system operability disruption	NA	NA	2129	150	1	8.15	8.08	4.94	6.95	2507894	1824386	2530172	6863383	36.5402	26.5814	36.8648	1995661	279613	18143	2293418	87.0169	12.192	0.79109	45813	48156	0.951346	0	3786	210956	1.79469	1.3	4603676	73.19	11.85	1685.8
	1004	2004	7	Louisiana	LA	SPP	South	0.5	warm	2004-07-24	15:45:00	2004-07-25	21:00:00	public appeal	NA	NA	1755	NA	NA	8.34	7.59	5.94	7.38	3134114	2178285	2385682	7699580	40.705	28.291	30.9846	1896052	254909	18205	2169187	87.4084	11.7514	0.839255	44961	47037	0.955865	3	5267	204674	2.57336	1.5	4552238	73.19	11.85	1685.8
	1005	2016	5	Louisiana	LA	SERC	South	0.6	warm	2016-05-20	01:15:00	NA	NA	severe weather	NA	NA	NA	NA	57184	9.28	8.43	4.78	7.2	2011633	1952185	2707499	6672269	30.1492	29.2582	40.5784	2059699	289780	19231	2368711	86.9544	12.2337	0.811876	44440	50660	0.877221	-2.6	3809	208252	1.82903	1.2	4686157	73.19	11.85	1685.8
	1006	2005	8	Louisiana	LA	SPP	South	-0.1	normal	2005-08-29	01:10:00	2005-08-29	12:42:00	severe weather	hurricanes	Katrina	692	300	143000	9.26	8.65	6.9	8.4	3428008	2222342	2302876	7954648	43.0944	27.9377	28.9501	1899301	258307	18161	2175788	87.2926	11.8719	0.834686	47133	48090	0.9801	4.8	4896	215708	2.26974	1.5	4576628	73.19	11.85	1685.8
	1007	2009	4	Louisiana	LA	SERC	South	-0.1	normal	2009-04-24	11:09:00	2009-04-24	23:21:00	system operability disruption	NA	NA	732	32	11000	8.49	8.1	5.85	7.41	1762476	1725981	1994389	5483500	32.1414	31.4759	36.3707	1946996	269166	18534	2234720	87.1248	12.0447	0.829366	46644	46680	0.999229	0.4	3759	209507	1.79421	1.4	4491648	73.19	11.85	1685.8
	1008	2011	4	Louisiana	LA	SERC	South	-0.5	cold	2011-04-20	08:07:00	2011-04-20	08:14:00	equipment failure	NA	NA	7	33	11000	8.9	8.43	5.65	7.48	1933440	1843911	2458152	6236365	31.0027	29.5671	39.4164	1979175	277004	18090	2274270	87.0246	12.1799	0.79542	45813	47586	0.962741	-5.2	4453	209638	2.12414	1.4	4575381	73.19	11.85	1685.8
	1009	2009	6	Louisiana	LA	SERC	South	0.4	normal	2009-06-24	13:30:00	2009-06-24	22:00:00	public appeal	NA	NA	510	NA	NA	7.64	6.88	4.56	6.45	2710636	2085560	2185803	6982794	38.8188	29.8671	31.3027	1946996	269166	18534	2234720	87.1248	12.0447	0.829366	46644	46680	0.999229	0.4	3759	209507	1.79421	1.4	4491648	73.19	11.85	1685.8
	1010	2008	10	Louisiana	LA	SERC	South	-0.4	normal	2008-10-02	14:50:00	2008-10-02	21:50:00	system operability disruption	NA	NA	420	200	NA	10.95	10.57	8.88	10.2	2183545	1938056	1773514	5895644	37.0366	32.8727	30.0818	1920083	265259	20310	2205675	87.0519	12.0262	0.920807	46443	48401	0.959546	-1	4847	206000	2.35291	1.3	4435586	73.19	11.85	1685.8
	1011	2008	9	Louisiana	LA	SERC	South	-0.3	normal	2008-09-01	11:45:00	2008-09-10	16:00:00	severe weather	hurricanes	Gustav	13215	NA	246092	11.27	10.97	9.06	10.46	2748803	2082909	2336688	7168846	38.3437	29.055	32.595	1920083	265259	20310	2205675	87.0519	12.0262	0.920807	46443	48401	0.959546	-1	4847	206000	2.35291	1.3	4435586	73.19	11.85	1685.8
	1012	2010	6	Louisiana	LA	SPP	South	-0.4	normal	2010-06-17	08:30:00	2010-06-17	17:47:00	public appeal	NA	NA	557	NA	NA	8.86	8.1	5.48	7.56	3089529	2235569	2530807	7856828	39.3229	28.4538	32.2116	1973174	274177	18128	2265502	87.0965	12.1023	0.800176	48305	47287	1.02153	3.6	4509	219576	2.0535	1.4	4544951	73.19	11.85	1685.8
	1013	2009	7	Louisiana	LA	SPP	South	0.5	warm	2009-07-15	13:00:00	2009-07-15	18:00:00	public appeal	NA	NA	300	NA	NA	7.99	7.32	4.9	6.98	3611414	2315063	2130196	8057532	44.8203	28.7317	26.4373	1946996	269166	18534	2234720	87.1248	12.0447	0.829366	46644	46680	0.999229	0.4	3759	209507	1.79421	1.4	4491648	73.19	11.85	1685.8
	1014	2008	9	Louisiana	LA	SERC	South	-0.3	normal	2008-09-01	10:30:00	2008-09-13	19:22:00	severe weather	hurricanes	Gustav	17812	400	150000	11.27	10.97	9.06	10.46	2748803	2082909	2336688	7168846	38.3437	29.055	32.595	1920083	265259	20310	2205675	87.0519	12.0262	0.920807	46443	48401	0.959546	-1	4847	206000	2.35291	1.3	4435586	73.19	11.85	1685.8
	1015	2008	9	Louisiana	LA	SERC	South	-0.3	normal	2008-09-13	10:24:00	2008-09-27	14:40:00	severe weather	hurricanes	Ike	20416	40	50000	11.27	10.97	9.06	10.46	2748803	2082909	2336688	7168846	38.3437	29.055	32.595	1920083	265259	20310	2205675	87.0519	12.0262	0.920807	46443	48401	0.959546	-1	4847	206000	2.35291	1.3	4435586	73.19	11.85	1685.8
	1016	2005	9	Louisiana	LA	ECAR	South	0	normal	2005-09-24	10:00:00	2005-09-28	18:00:00	severe weather	hurricanes	Rita	6240	700	190000	9.28	8.82	6.91	8.39	2832943	1805939	2253333	6893162	41.0979	26.199	32.6894	1899301	258307	18161	2175788	87.2926	11.8719	0.834686	47133	48090	0.9801	4.8	4896	215708	2.26974	1.5	4576628	73.19	11.85	1685.8
	1017	2010	6	Louisiana	LA	SERC	South	-0.4	normal	2010-06-17	09:30:00	2010-06-17	17:17:00	public appeal	NA	NA	467	NA	NA	8.86	8.1	5.48	7.56	3089529	2235569	2530807	7856828	39.3229	28.4538	32.2116	1973174	274177	18128	2265502	87.0965	12.1023	0.800176	48305	47287	1.02153	3.6	4509	219576	2.0535	1.4	4544951	73.19	11.85	1685.8
	1018	2012	8	Louisiana	LA	SPP	South	0.3	normal	2012-08-29	09:48:00	2012-08-31	12:55:00	severe weather	hurricanes	Isaac	3067	NA	95000	8.29	7.4	4.49	6.86	3441587	2376701	2614080	8433323	40.8094	28.1823	30.997	1995661	279613	18143	2293418	87.0169	12.192	0.79109	45813	48156	0.951346	0	3786	210956	1.79469	1.3	4603676	73.19	11.85	1685.8
	1019	2012	8	Louisiana	LA	SERC	South	0.3	normal	2012-08-29	09:00:00	2012-08-31	12:00:00	severe weather	hurricanes	Isaac	3060	300	50000	8.29	7.4	4.49	6.86	3441587	2376701	2614080	8433323	40.8094	28.1823	30.997	1995661	279613	18143	2293418	87.0169	12.192	0.79109	45813	48156	0.951346	0	3786	210956	1.79469	1.3	4603676	73.19	11.85	1685.8
	1020	2008	5	Louisiana	LA	SERC	South	-0.7	cold	2008-05-30	14:05:00	2008-05-30	20:00:00	system operability disruption	NA	NA	355	225	NA	10.36	10.1	7.87	9.35	1979170	1842769	2305606	6127940	32.2975	30.0716	37.6245	1920083	265259	20310	2205675	87.0519	12.0262	0.920807	46443	48401	0.959546	-1	4847	206000	2.35291	1.3	4435586	73.19	11.85	1685.8
	1021	2010	6	Louisiana	LA	SPP	South	-0.4	normal	2010-06-17	09:30:00	2010-06-17	16:40:00	public appeal	NA	NA	430	NA	NA	8.86	8.1	5.48	7.56	3089529	2235569	2530807	7856828	39.3229	28.4538	32.2116	1973174	274177	18128	2265502	87.0965	12.1023	0.800176	48305	47287	1.02153	3.6	4509	219576	2.0535	1.4	4544951	73.19	11.85	1685.8
	1022	2009	7	Louisiana	LA	SPP	South	0.5	warm	2009-07-16	13:00:00	2009-07-16	18:00:00	public appeal	NA	NA	300	NA	NA	7.99	7.32	4.9	6.98	3611414	2315063	2130196	8057532	44.8203	28.7317	26.4373	1946996	269166	18534	2234720	87.1248	12.0447	0.829366	46644	46680	0.999229	0.4	3759	209507	1.79421	1.4	4491648	73.19	11.85	1685.8
	1023	2013	5	Louisiana	LA	SERC	South	-0.2	normal	2013-05-20	17:22:00	2013-05-20	21:09:00	equipment failure	generator trip	NA	227	103	21800	9.7	9.04	5.8	7.92	1920796	1872345	2612300	6406309	29.9829	29.2266	40.777	2011044	281835	19019	2311899	86.9867	12.1906	0.822657	44408	48396	0.917596	-3.1	3907	205576	1.90051	1.3	4627491	73.19	11.85	1685.8
	1024	2014	4	Louisiana	LA	SERC	South	-0.2	normal	2014-04-23	19:45:00	2014-04-23	20:37:00	system operability disruption	NA	NA	52	163	28000	10.21	9.77	6.52	8.46	1835897	1781824	2868006	6486644	28.3027	27.4691	44.214	2026223	297789	19553	2343566	86.459	12.7067	0.834327	45067	49091	0.91803	1.5	3837	209545	1.83111	1.3	4648990	73.19	11.85	1685.8
	1025	2002	10	Louisiana	LA	SPP	South	1.1	warm	2002-10-03	03:33:00	NA	NA	severe weather	hurricanes	Lily	NA	NA	242910	7.22	6.48	4.61	6.13	2543553	1925977	2429858	7154368	35.5524	26.9203	33.9633	1848588	225718	15435	2110768	87.5789	10.6936	0.73125	42054	45097	0.932523	1.1	4988	189128	2.63737	1.4	4497267	73.19	11.85	1685.8
	1026	2010	1	Louisiana	LA	SERC	South	1.3	warm	2010-01-06	18:00:00	2010-01-08	18:00:00	public appeal	NA	NA	2880	NA	NA	8.14	8.12	5.92	7.47	3152949	1924309	2150244	7228383	43.619	26.6216	29.7472	1973174	274177	18128	2265502	87.0965	12.1023	0.800176	48305	47287	1.02153	3.6	4509	219576	2.0535	1.4	4544951	73.19	11.85	1685.8
	1027	2005	9	Louisiana	LA	SPP	South	0	normal	2005-09-23	13:06:00	2005-10-06	14:30:00	severe weather	hurricanes	Rita	18804	350	125000	9.28	8.82	6.91	8.39	2832943	1805939	2253333	6893162	41.0979	26.199	32.6894	1899301	258307	18161	2175788	87.2926	11.8719	0.834686	47133	48090	0.9801	4.8	4896	215708	2.26974	1.5	4576628	73.19	11.85	1685.8
	1028	2012	8	Louisiana	LA	SERC	South	0.3	normal	2012-08-29	06:53:00	2012-08-30	14:00:00	severe weather	hurricanes	Isaac	1867	150	68018	8.29	7.4	4.49	6.86	3441587	2376701	2614080	8433323	40.8094	28.1823	30.997	1995661	279613	18143	2293418	87.0169	12.192	0.79109	45813	48156	0.951346	0	3786	210956	1.79469	1.3	4603676	73.19	11.85	1685.8
	1029	2011	4	Louisiana	LA	SPP	South	-0.5	cold	2011-04-26	05:49:00	2011-04-27	09:59:00	severe weather	NA	NA	1690	120	NA	8.9	8.43	5.65	7.48	1933440	1843911	2458152	6236365	31.0027	29.5671	39.4164	1979175	277004	18090	2274270	87.0246	12.1799	0.79542	45813	47586	0.962741	-5.2	4453	209638	2.12414	1.4	4575381	73.19	11.85	1685.8
	1030	2010	4	Louisiana	LA	SERC	South	0.5	warm	2010-04-21	15:05:00	2010-04-21	20:00:00	equipment failure	generator trip	NA	295	NA	NA	9.22	8.78	6.03	7.82	1786267	1704578	2322475	5814212	30.7224	29.3174	39.9448	1973174	274177	18128	2265502	87.0965	12.1023	0.800176	48305	47287	1.02153	3.6	4509	219576	2.0535	1.4	4544951	73.19	11.85	1685.8
	1031	2013	3	Florida	FL	FRCC	Southeast	-0.3	normal	2013-03-18	17:50:00	2013-03-18	18:07:00	intentional attack	NA	NA	17	0	0	11.09	9.58	7.56	10.16	7948589	6767041	1303347	16025933	49.5983	42.2256	8.13274	8756322	1175896	17865	9950085	88.0025	11.8179	0.179546	38090	48396	0.787049	1	14288	746585	1.91378	3.6	19594467	91.16	3.72	2315.2
	1032	2012	8	Florida	FL	FRCC	Southeast	0.3	normal	2012-08-26	22:04:00	2012-08-27	02:04:00	severe weather	hurricanes	Isaac	240	NA	440000	11.49	9.56	8.18	10.53	12409045	8717705	1441324	22575319	54.9673	38.6161	6.38451	8645207	1160572	17414	9823195	88.0081	11.8146	0.177274	37702	48156	0.782914	0.5	14789	729727	2.02665	3.7	19352021	91.16	3.72	2315.2
	1033	2005	8	Florida	FL	FRCC	Southeast	-0.1	normal	2005-08-31	16:00:00	2005-09-12	20:00:00	severe weather	NA	NA	17520	0	0	9.66	8.12	6.66	8.86	12656077	8562694	1777838	23004710	55.0152	37.2215	7.72815	8090607	1075650	29672	9195954	87.9801	11.697	0.322664	43329	48090	0.900998	4.1	14645	773073	1.89439	4	17842038	91.16	3.72	2315.2
	1034	2005	9	Florida	FL	FRCC	Southeast	0	normal	2005-09-23	07:00:00	2005-09-28	23:29:00	severe weather	NA	NA	8189	0	0	9.69	8.14	6.76	8.89	12481098	8653586	1661172	22804437	54.731	37.9469	7.28442	8090607	1075650	29672	9195954	87.9801	11.697	0.322664	43329	48090	0.900998	4.1	14645	773073	1.89439	4	17842038	91.16	3.72	2315.2
	1035	2008	2	Florida	FL	FRCC	Southeast	-1.3	cold	2008-02-26	13:09:00	2008-02-26	16:11:00	equipment failure	transmission trip	NA	182	3200	584384	10.96	9.65	7.64	10.11	8076694	6956379	1475097	16515248	48.9045	42.1209	8.93173	8478405	1129098	22383	9629911	88.0424	11.7249	0.232432	41569	48401	0.858846	-4.9	16403	770159	2.12982	3.6	18527305	91.16	3.72	2315.2
	1036	2008	8	Florida	FL	FRCC	Southeast	-0.3	normal	2008-08-21	19:00:00	2008-08-25	20:00:00	severe weather	hurricanes	Fay	5820	NA	430000	12.11	10.5	8.67	11.23	11755871	8557683	1661362	21982109	53.4793	38.9302	7.55779	8478405	1129098	22383	9629911	88.0424	11.7249	0.232432	41569	48401	0.858846	-4.9	16403	770159	2.12982	3.6	18527305	91.16	3.72	2315.2
	1037	2016	4	Florida	FL	FRCC	Southeast	1.1	warm	2016-04-01	16:37:00	2016-04-01	18:00:00	intentional attack	sabotage	NA	83	0	0	11.07	9	7.54	9.89	8221775	7361677	1368584	16959888	48.4778	43.4064	8.06953	9149214	1199897	21162	10370275	88.2254	11.5705	0.204064	39608	50660	0.78184	1.7	14113	818162	1.72496	3.9	20656589	91.16	3.72	2315.2
	1038	2002	8	Florida	FL	SERC	Southeast	0.8	warm	2002-08-09	08:23:00	2002-08-09	12:13:00	system operability disruption	NA	NA	230	51	25000	8.09	6.51	5.19	7.29	11140690	7242961	1613771	20510745	54.3164	35.313	7.86793	7506268	929629	23238	8533279	87.9646	10.8942	0.272322	39457	45097	0.874936	1.9	13877	658520	2.1073	3.7	16689370	91.16	3.72	2315.2
	1039	2011	3	Florida	FL	FRCC	Southeast	-0.7	cold	2011-03-31	14:30:00	2011-04-01	23:59:00	severe weather	NA	NA	2009	NA	50000	11.46	9.92	8.68	10.54	7198056	6692820	1331510	15229219	47.2648	43.9472	8.74313	8575892	1139656	17335	9732886	88.1125	11.7093	0.178108	37529	47586	0.788656	-2	15665	717109	2.18447	3.6	19105533	91.16	3.72	2315.2
	1040	2005	10	Florida	FL	FRCC	Southeast	-0.2	normal	2005-10-24	04:00:00	2005-10-24	16:00:00	severe weather	hurricanes	Wilma	720	280	105000	9.8	8.27	6.76	8.93	10452709	7992587	1741233	20194924	51.7591	39.5772	8.62213	8090607	1075650	29672	9195954	87.9801	11.697	0.322664	43329	48090	0.900998	4.1	14645	773073	1.89439	4	17842038	91.16	3.72	2315.2
	1041	2008	2	Florida	FL	FRCC	Southeast	-1.3	cold	2008-02-26	13:10:00	2008-02-26	15:45:00	system operability disruption	NA	NA	155	500	150000	10.96	9.65	7.64	10.11	8076694	6956379	1475097	16515248	48.9045	42.1209	8.93173	8478405	1129098	22383	9629911	88.0424	11.7249	0.232432	41569	48401	0.858846	-4.9	16403	770159	2.12982	3.6	18527305	91.16	3.72	2315.2
	1042	2004	5	Florida	FL	FRCC	Southeast	0.2	normal	2004-05-28	12:00:00	2004-05-31	12:00:00	public appeal	NA	NA	4320	0	0	8.95	7.59	5.84	8.07	8238817	7132397	1728226	17107025	48.1604	41.6928	10.1024	7885022	1047563	27417	8960027	88.0022	11.6915	0.305992	41618	47037	0.884793	3.1	15193	724792	2.09619	3.9	17415318	91.16	3.72	2315.2
	1043	2004	5	Florida	FL	FRCC	Southeast	0.2	normal	2004-05-28	12:00:00	2004-05-31	12:00:00	public appeal	NA	NA	4320	0	0	8.95	7.59	5.84	8.07	8238817	7132397	1728226	17107025	48.1604	41.6928	10.1024	7885022	1047563	27417	8960027	88.0022	11.6915	0.305992	41618	47037	0.884793	3.1	15193	724792	2.09619	3.9	17415318	91.16	3.72	2315.2
	1044	2004	8	Florida	FL	FRCC	Southeast	0.6	warm	2004-08-13	15:00:00	2004-08-13	23:00:00	severe weather	hurricanes	Charley	480	1400	1200000	8.93	7.49	6.36	8.18	11245930	8028764	1559209	20841967	53.9581	38.5221	7.4811	7885022	1047563	27417	8960027	88.0022	11.6915	0.305992	41618	47037	0.884793	3.1	15193	724792	2.09619	3.9	17415318	91.16	3.72	2315.2
	1045	2004	4	Florida	FL	FRCC	Southeast	0.1	normal	2004-04-12	05:30:00	2004-04-12	22:15:00	severe weather	heavy wind	NA	1005	250	179000	9.91	7.68	5.58	8.49	7015998	6487777	1625192	15137142	46.3496	42.86	10.7365	7885022	1047563	27417	8960027	88.0022	11.6915	0.305992	41618	47037	0.884793	3.1	15193	724792	2.09619	3.9	17415318	91.16	3.72	2315.2
	1046	2004	7	Florida	FL	FRCC	Southeast	0.5	warm	2004-07-13	13:34:00	2004-07-13	17:15:00	equipment failure	generator trip	NA	221	283	42124	8.93	7.42	5.58	8.09	12115848	8334926	1797095	22256850	54.4365	37.4488	8.07435	7885022	1047563	27417	8960027	88.0022	11.6915	0.305992	41618	47037	0.884793	3.1	15193	724792	2.09619	3.9	17415318	91.16	3.72	2315.2
	1047	2010	1	Florida	FL	FRCC, SERC	Southeast	1.3	warm	2010-01-11	03:45:00	2010-01-11	09:57:00	system operability disruption	NA	NA	372	NA	NA	9.34	7.52	7.72	8.58	11630995	7267285	1358884	20264386	57.3962	35.8623	6.70577	8529204	1127138	18048	9674415	88.1625	11.6507	0.186554	38314	47287	0.810244	-1	16006	722295	2.21599	3.6	18849890	91.16	3.72	2315.2
	1048	2005	8	Florida	FL	FRCC	Southeast	-0.1	normal	2005-08-29	07:10:00	2005-09-07	15:00:00	severe weather	NA	NA	13430	0	0	9.66	8.12	6.66	8.86	12656077	8562694	1777838	23004710	55.0152	37.2215	7.72815	8090607	1075650	29672	9195954	87.9801	11.697	0.322664	43329	48090	0.900998	4.1	14645	773073	1.89439	4	17842038	91.16	3.72	2315.2
	1049	2004	5	Florida	FL	FRCC	Southeast	0.2	normal	2004-05-28	12:00:00	2004-05-31	12:00:00	public appeal	NA	NA	4320	0	0	8.95	7.59	5.84	8.07	8238817	7132397	1728226	17107025	48.1604	41.6928	10.1024	7885022	1047563	27417	8960027	88.0022	11.6915	0.305992	41618	47037	0.884793	3.1	15193	724792	2.09619	3.9	17415318	91.16	3.72	2315.2
	1050	2008	2	Florida	FL	FRCC	Southeast	-1.3	cold	2008-02-26	13:09:00	2008-02-26	14:40:00	system operability disruption	NA	NA	91	318	53965	10.96	9.65	7.64	10.11	8076694	6956379	1475097	16515248	48.9045	42.1209	8.93173	8478405	1129098	22383	9629911	88.0424	11.7249	0.232432	41569	48401	0.858846	-4.9	16403	770159	2.12982	3.6	18527305	91.16	3.72	2315.2
	1051	2009	1	Florida	FL	FRCC	Southeast	-0.7	cold	2009-01-08	23:46:00	2009-01-09	23:25:00	equipment failure	transmission trip	NA	1419	55	31000	12.58	11.07	9.75	11.72	8929544	7279262	1432008	17648170	50.5976	41.2466	8.1142	8493591	1125135	20457	9639208	88.115	11.6725	0.212227	38704	46680	0.829135	-6.9	15824	721928	2.19191	3.8	18652644	91.16	3.72	2315.2
	1052	2004	9	Florida	FL	FRCC	Southeast	0.7	warm	2004-09-04	08:00:00	2004-09-06	20:00:00	severe weather	hurricanes	Frances	3600	6000	2775093	8.99	7.6	5.85	8.2	10557288	7632061	1626352	19824036	53.255	38.499	8.20394	7885022	1047563	27417	8960027	88.0022	11.6915	0.305992	41618	47037	0.884793	3.1	15193	724792	2.09619	3.9	17415318	91.16	3.72	2315.2
	1053	2005	9	Florida	FL	FRCC	Southeast	0	normal	2005-09-22	12:00:00	2005-09-29	12:00:00	severe weather	NA	NA	10080	0	0	9.69	8.14	6.76	8.89	12481098	8653586	1661172	22804437	54.731	37.9469	7.28442	8090607	1075650	29672	9195954	87.9801	11.697	0.322664	43329	48090	0.900998	4.1	14645	773073	1.89439	4	17842038	91.16	3.72	2315.2
	1054	2008	8	Florida	FL	FRCC	Southeast	-0.3	normal	2008-08-19	09:29:00	2008-08-22	22:00:00	severe weather	hurricanes	Fay	5071	NA	101950	12.11	10.5	8.67	11.23	11755871	8557683	1661362	21982109	53.4793	38.9302	7.55779	8478405	1129098	22383	9629911	88.0424	11.7249	0.232432	41569	48401	0.858846	-4.9	16403	770159	2.12982	3.6	18527305	91.16	3.72	2315.2
	1055	2013	6	Florida	FL	FRCC	Southeast	-0.2	normal	2013-06-17	16:17:00	2013-06-17	18:49:00	system operability disruption	100 MW loadshed	NA	152	180	37	11.2	9.25	7.76	10.16	10691555	8423204	1474510	20597429	51.9072	40.8944	7.15871	8756322	1175896	17865	9950085	88.0025	11.8179	0.179546	38090	48396	0.787049	1	14288	746585	1.91378	3.6	19594467	91.16	3.72	2315.2
	1056	2004	9	Florida	FL	FRCC	Southeast	0.7	warm	2004-09-26	03:00:00	2004-09-30	21:00:00	severe weather	hurricanes	Jeanne	6840	350	110000	8.99	7.6	5.85	8.2	10557288	7632061	1626352	19824036	53.255	38.499	8.20394	7885022	1047563	27417	8960027	88.0022	11.6915	0.305992	41618	47037	0.884793	3.1	15193	724792	2.09619	3.9	17415318	91.16	3.72	2315.2
	1057	2004	8	Florida	FL	FRCC	Southeast	0.6	warm	2004-08-13	16:43:00	2004-08-13	20:24:00	severe weather	hurricanes	Charley	221	250	78000	8.93	7.49	6.36	8.18	11245930	8028764	1559209	20841967	53.9581	38.5221	7.4811	7885022	1047563	27417	8960027	88.0022	11.6915	0.305992	41618	47037	0.884793	3.1	15193	724792	2.09619	3.9	17415318	91.16	3.72	2315.2
	1058	2005	10	Florida	FL	FRCC	Southeast	-0.2	normal	2005-10-24	07:00:00	2005-11-10	12:00:00	severe weather	hurricanes	Wilma	24780	148	84900	9.8	8.27	6.76	8.93	10452709	7992587	1741233	20194924	51.7591	39.5772	8.62213	8090607	1075650	29672	9195954	87.9801	11.697	0.322664	43329	48090	0.900998	4.1	14645	773073	1.89439	4	17842038	91.16	3.72	2315.2
	1059	2008	2	Florida	FL	FRCC	Southeast	-1.3	cold	2008-02-26	13:09:00	2008-02-26	13:47:00	system operability disruption	NA	NA	38	120	56000	10.96	9.65	7.64	10.11	8076694	6956379	1475097	16515248	48.9045	42.1209	8.93173	8478405	1129098	22383	9629911	88.0424	11.7249	0.232432	41569	48401	0.858846	-4.9	16403	770159	2.12982	3.6	18527305	91.16	3.72	2315.2
	1060	2008	2	Florida	FL	FRCC	Southeast	-1.3	cold	2008-02-26	13:09:00	2008-02-26	14:10:00	system operability disruption	NA	NA	61	140	47661	10.96	9.65	7.64	10.11	8076694	6956379	1475097	16515248	48.9045	42.1209	8.93173	8478405	1129098	22383	9629911	88.0424	11.7249	0.232432	41569	48401	0.858846	-4.9	16403	770159	2.12982	3.6	18527305	91.16	3.72	2315.2
	1061	2004	9	Florida	FL	FRCC	Southeast	0.7	warm	2004-09-26	06:00:00	2004-10-01	12:00:00	severe weather	hurricanes	Jeanne	7560	1800	722000	8.99	7.6	5.85	8.2	10557288	7632061	1626352	19824036	53.255	38.499	8.20394	7885022	1047563	27417	8960027	88.0022	11.6915	0.305992	41618	47037	0.884793	3.1	15193	724792	2.09619	3.9	17415318	91.16	3.72	2315.2
	1062	2013	8	Florida	FL	FRCC	Southeast	-0.3	normal	2013-08-01	23:19:00	2013-08-02	00:49:00	system operability disruption	uncontrolled loss	NA	90	297	104498	11.26	9.23	7.7	10.22	12077284	8846594	1488459	22420966	53.866	39.4568	6.63869	8756322	1175896	17865	9950085	88.0025	11.8179	0.179546	38090	48396	0.787049	1	14288	746585	1.91378	3.6	19594467	91.16	3.72	2315.2
	1063	2004	9	Florida	FL	FRCC	Southeast	0.7	warm	2004-09-05	07:00:00	2004-09-12	12:00:00	severe weather	hurricanes	Frances	10380	2100	832898	8.99	7.6	5.85	8.2	10557288	7632061	1626352	19824036	53.255	38.499	8.20394	7885022	1047563	27417	8960027	88.0022	11.6915	0.305992	41618	47037	0.884793	3.1	15193	724792	2.09619	3.9	17415318	91.16	3.72	2315.2
	1064	2008	6	Florida	FL	FRCC	Southeast	-0.5	cold	2008-06-23	16:52:00	2008-06-23	23:28:00	equipment failure	transmission trip	NA	396	113	32593	11.58	9.98	8.26	10.68	11312238	8572133	1700748	21592345	52.39	39.6999	7.87662	8478405	1129098	22383	9629911	88.0424	11.7249	0.232432	41569	48401	0.858846	-4.9	16403	770159	2.12982	3.6	18527305	91.16	3.72	2315.2
	1065	2004	9	Florida	FL	FRCC	Southeast	0.7	warm	2004-09-26	02:00:00	2004-09-27	12:00:00	severe weather	hurricanes	Jeanne	2040	1250	285300	8.99	7.6	5.85	8.2	10557288	7632061	1626352	19824036	53.255	38.499	8.20394	7885022	1047563	27417	8960027	88.0022	11.6915	0.305992	41618	47037	0.884793	3.1	15193	724792	2.09619	3.9	17415318	91.16	3.72	2315.2
	1066	2004	9	Florida	FL	FRCC	Southeast	0.7	warm	2004-09-04	10:00:00	2004-09-12	19:00:00	severe weather	hurricanes	Frances	12060	1100	268000	8.99	7.6	5.85	8.2	10557288	7632061	1626352	19824036	53.255	38.499	8.20394	7885022	1047563	27417	8960027	88.0022	11.6915	0.305992	41618	47037	0.884793	3.1	15193	724792	2.09619	3.9	17415318	91.16	3.72	2315.2
	1067	2005	10	Florida	FL	FRCC	Southeast	-0.2	normal	2005-10-23	20:00:00	2005-10-24	14:00:00	severe weather	hurricanes	Wilma	1080	10000	3241437	9.8	8.27	6.76	8.93	10452709	7992587	1741233	20194924	51.7591	39.5772	8.62213	8090607	1075650	29672	9195954	87.9801	11.697	0.322664	43329	48090	0.900998	4.1	14645	773073	1.89439	4	17842038	91.16	3.72	2315.2
	1068	2004	9	Florida	FL	FRCC	Southeast	0.7	warm	2004-09-25	17:00:00	2004-09-26	21:00:00	severe weather	hurricanes	Jeanne	1680	125	26000	8.99	7.6	5.85	8.2	10557288	7632061	1626352	19824036	53.255	38.499	8.20394	7885022	1047563	27417	8960027	88.0022	11.6915	0.305992	41618	47037	0.884793	3.1	15193	724792	2.09619	3.9	17415318	91.16	3.72	2315.2
	1069	2004	8	Florida	FL	FRCC	Southeast	0.6	warm	2004-08-13	08:00:00	2004-08-23	00:00:00	severe weather	hurricanes	Charley	13920	1300	502000	8.93	7.49	6.36	8.18	11245930	8028764	1559209	20841967	53.9581	38.5221	7.4811	7885022	1047563	27417	8960027	88.0022	11.6915	0.305992	41618	47037	0.884793	3.1	15193	724792	2.09619	3.9	17415318	91.16	3.72	2315.2
	1070	2005	8	Florida	FL	FRCC	Southeast	-0.1	normal	2005-08-29	17:00:00	2005-09-08	12:01:00	severe weather	NA	NA	14101	0	0	9.66	8.12	6.66	8.86	12656077	8562694	1777838	23004710	55.0152	37.2215	7.72815	8090607	1075650	29672	9195954	87.9801	11.697	0.322664	43329	48090	0.900998	4.1	14645	773073	1.89439	4	17842038	91.16	3.72	2315.2
	1071	2004	8	Florida	FL	FRCC	Southeast	0.6	warm	2004-08-13	22:04:00	2004-08-14	16:23:00	severe weather	hurricanes	Charley	1099	65	23000	8.93	7.49	6.36	8.18	11245930	8028764	1559209	20841967	53.9581	38.5221	7.4811	7885022	1047563	27417	8960027	88.0022	11.6915	0.305992	41618	47037	0.884793	3.1	15193	724792	2.09619	3.9	17415318	91.16	3.72	2315.2
	1072	2004	9	Florida	FL	FRCC	Southeast	0.7	warm	2004-09-03	21:00:00	2004-09-05	14:00:00	severe weather	hurricanes	Frances	2460	125	26000	8.99	7.6	5.85	8.2	10557288	7632061	1626352	19824036	53.255	38.499	8.20394	7885022	1047563	27417	8960027	88.0022	11.6915	0.305992	41618	47037	0.884793	3.1	15193	724792	2.09619	3.9	17415318	91.16	3.72	2315.2
	1073	2011	3	Florida	FL	FRCC	Southeast	-0.7	cold	2011-03-31	11:30:00	2011-03-31	20:30:00	severe weather	NA	NA	540	206	87000	11.46	9.92	8.68	10.54	7198056	6692820	1331510	15229219	47.2648	43.9472	8.74313	8575892	1139656	17335	9732886	88.1125	11.7093	0.178108	37529	47586	0.788656	-2	15665	717109	2.18447	3.6	19105533	91.16	3.72	2315.2
	1074	2011	1	Florida	FL	FRCC	Southeast	-1.3	cold	2011-01-13	07:21:00	2011-01-13	08:13:00	system operability disruption	NA	NA	52	150	20900	11.33	9.77	8.63	10.56	10535444	6966315	1333553	18842683	55.9127	36.9709	7.0773	8575892	1139656	17335	9732886	88.1125	11.7093	0.178108	37529	47586	0.788656	-2	15665	717109	2.18447	3.6	19105533	91.16	3.72	2315.2
	1075	2003	12	Florida	FL	FRCC	Southeast	0.3	normal	2003-12-05	04:49:00	2003-12-05	18:25:00	system operability disruption	transmission interruption	NA	816	27	16500	8.65	7.42	5.51	7.87	8606837	6822475	1548398	16985644	50.6712	40.1661	9.11592	7684497	1022614	25631	8732766	87.9961	11.7101	0.293504	40364	45858	0.880195	2.3	13877	686354	2.02184	3.7	17004085	91.16	3.72	2315.2
	1076	2007	9	California	CA	WECC	West	-0.9	cold	2007-09-04	08:30:00	2007-09-04	15:30:00	severe weather	heatwave	NA	420	NA	NA	15.1	14.05	10.96	13.85	8947727	11377834	4577440	24974681	35.8272	45.5575	18.3283	12819149	1785796	78620	14684071	87.2997	12.1615	0.53541	55008	49126	1.11973	0.9	29272	1994044	1.46797	11.7	36250311	94.95	5.22	4303.7
	1077	2008	5	California	CA	WECC	West	-0.7	cold	2008-05-08	10:21:00	2008-05-08	12:56:00	system operability disruption	NA	NA	155	483	NA	13.55	11.97	9.84	12.01	6418984	10185018	4267046	20942151	30.651	48.6341	20.3754	12941717	1807261	77326	14826792	87.286	12.1892	0.521529	54713	48401	1.13041	-0.5	29081	2002744	1.45206	11.3	36604337	94.95	5.22	4303.7
	1078	2006	5	California	CA	WECC	West	0	normal	2006-05-19	15:13:00	2006-05-19	22:30:00	severe weather	thunderstorm	NA	437	133	NA	14.04	12.43	9.58	12.31	6516582	9662503	4327274	20582284	31.6611	46.9457	21.0243	12689438	1751882	79036	14520869	87.3876	12.0646	0.544292	54508	48909	1.11448	2.7	29047	1963442	1.47939	11.9	36021202	94.95	5.22	4303.7
	1079	2015	10	California	CA	WECC	West	2	warm	2015-10-13	16:32:00	2015-10-13	20:39:00	public appeal	NA	NA	247	41788	NA	14.98	17.12	13.77	15.7	8424265	10938696	4683569	24125319	34.9188	45.3411	19.4135	13380684	1685688	148069	15214454	87.9472	11.0795	0.973213	56365	49844	1.13083	3.2	26426	2249711	1.17464	11.8	39144818	94.95	5.22	4303.7
	1080	2014	2	California	CA	WECC	West	-0.5	cold	2014-02-06	13:00:00	2014-02-06	22:00:00	fuel supply emergency	Natural Gas	NA	540	4000	NA	16.11	13.24	10.56	13.65	6259924	8700589	3704621	18727999	33.4255	46.4577	19.7812	13256068	1676201	146944	15079226	87.9095	11.116	0.97448	54606	49091	1.11234	2.1	26449	2118858	1.24827	11.7	38792291	94.95	5.22	4303.7
	1081	2013	4	California	CA	WECC	West	-0.2	normal	2013-04-25	16:00:00	2013-04-26	10:55:00	intentional attack	vandalism	NA	1135	0	0	15.28	12.7	10.29	12.98	6029361	9214557	4080190	19388692	31.0973	47.5254	21.0442	13256426	1691627	159483	15107549	87.747	11.1972	1.05565	53487	48396	1.10519	1.6	27856	2055578	1.35514	12.3	38414128	94.95	5.22	4303.7
	1082	2008	1	California	CA	WECC	West	-1.4	cold	2008-01-29	05:00:00	2008-01-29	12:17:00	equipment failure	NA	NA	437	NA	NA	13.73	10.71	9.01	11.55	8576322	10043050	3925524	22619921	37.9149	44.3991	17.3543	12941717	1807261	77326	14826792	87.286	12.1892	0.521529	54713	48401	1.13041	-0.5	29081	2002744	1.45206	11.3	36604337	94.95	5.22	4303.7
	1083	2006	7	California	CA	WECC	West	0.1	normal	2006-07-24	14:33:00	2006-07-24	17:33:00	severe weather	heatwave	NA	180	695	NA	16.65	15.45	11.53	15.17	9522035	11096507	4509721	25206304	37.7764	44.0227	17.8912	12689438	1751882	79036	14520869	87.3876	12.0646	0.544292	54508	48909	1.11448	2.7	29047	1963442	1.47939	11.9	36021202	94.95	5.22	4303.7
	1084	2005	7	California	CA	WECC	West	0	normal	2005-07-21	14:39:00	2005-07-21	17:30:00	system operability disruption	NA	NA	171	197	128050	13.16	14.15	10.99	13.16	7819935	10334542	4513970	22741963	34.3855	45.4426	19.8486	12480545	1720108	79896	14280835	87.3937	12.0449	0.559463	53092	48090	1.10401	3.2	27034	1902194	1.4212	11.8	35827943	94.95	5.22	4303.7
	1085	2013	8	California	CA	WECC	West	-0.3	normal	2013-08-19	19:06:00	2013-08-20	06:02:00	severe weather	lightning	NA	656	685	124000	16.32	16.63	12.65	15.66	8703100	11046901	5321799	25147418	34.6083	43.9286	21.1624	13256426	1691627	159483	15107549	87.747	11.1972	1.05565	53487	48396	1.10519	1.6	27856	2055578	1.35514	12.3	38414128	94.95	5.22	4303.7
	1086	2005	9	California	CA	WECC	West	0	normal	2005-09-12	12:32:00	2005-09-12	13:56:00	equipment failure	NA	NA	84	2578	900000	12.14	13.32	10.16	12.29	7945483	10912975	4544530	23475096	33.8464	46.4875	19.3589	12480545	1720108	79896	14280835	87.3937	12.0449	0.559463	53092	48090	1.10401	3.2	27034	1902194	1.4212	11.8	35827943	94.95	5.22	4303.7
	1087	2005	8	California	CA	WECC	West	-0.1	normal	2005-08-08	12:38:00	2005-08-08	16:00:00	equipment failure	plant trip	NA	202	240	NA	13.43	13.03	10.42	12.7	9823980	11780214	4726231	26405948	37.2037	44.612	17.8984	12480545	1720108	79896	14280835	87.3937	12.0449	0.559463	53092	48090	1.10401	3.2	27034	1902194	1.4212	11.8	35827943	94.95	5.22	4303.7
	1088	2013	6	California	CA	WECC	West	-0.2	normal	2013-06-23	21:20:00	2013-06-24	01:35:00	severe weather	fog	NA	255	NA	148000	17.13	16.58	12.63	15.84	7128348	9834956	4944818	21981278	32.4292	44.7424	22.4956	13256426	1691627	159483	15107549	87.747	11.1972	1.05565	53487	48396	1.10519	1.6	27856	2055578	1.35514	12.3	38414128	94.95	5.22	4303.7
	1089	2008	7	California	CA	WECC	West	-0.4	normal	2008-07-02	19:36:00	2008-07-03	13:10:00	severe weather	wildfire	NA	1054	119	37784	14.4	13.97	11.24	13.62	9334131	12179013	4701134	26288469	35.5066	46.3283	17.8829	12941717	1807261	77326	14826792	87.286	12.1892	0.521529	54713	48401	1.13041	-0.5	29081	2002744	1.45206	11.3	36604337	94.95	5.22	4303.7
	1090	2015	2	California	CA	WECC	West	0.5	warm	2015-02-05	11:20:00	2015-02-05	11:21:00	intentional attack	vandalism	NA	1	NA	NA	17.15	13.98	10.68	14.39	6111278	8331092	3566742	18076185	33.8085	46.0888	19.7317	13380684	1685688	148069	15214454	87.9472	11.0795	0.973213	56365	49844	1.13083	3.2	26426	2249711	1.17464	11.8	39144818	94.95	5.22	4303.7
	1091	2013	2	California	CA	WECC	West	-0.4	normal	2013-02-19	16:01:00	2013-02-20	12:55:00	islanding	NA	NA	1254	13850	6810	15.31	12.48	10.05	12.98	6785983	8569929	3792658	19212525	35.3206	44.6059	19.7405	13256426	1691627	159483	15107549	87.747	11.1972	1.05565	53487	48396	1.10519	1.6	27856	2055578	1.35514	12.3	38414128	94.95	5.22	4303.7
	1092	2011	3	California	CA	WECC	West	-0.7	cold	2011-03-20	09:44:00	2011-03-21	10:00:00	severe weather	storm	NA	1456	NA	79000	14.27	11.32	9.12	11.91	7399079	10030891	4015320	21515349	34.3898	46.622	18.6626	13002980	1818049	73297	14894339	87.3015	12.2063	0.492113	51936	47586	1.09141	0.4	29137	1958105	1.48802	11.9	37700034	94.95	5.22	4303.7
	1093	2010	9	California	CA	WECC	West	-1.4	cold	2010-09-27	15:15:00	2010-09-27	18:12:00	system operability disruption	NA	NA	177	595	NA	14.85	15.25	11.07	14.32	8253816	11235996	4436063	23995943	34.3967	46.8246	18.4867	12947917	1814634	75160	14837724	87.2635	12.2299	0.506547	51733	47287	1.09402	-0.1	28360	1931514	1.46828	11.5	37334079	94.95	5.22	4303.7
	1094	2013	7	California	CA	WECC	West	-0.3	normal	2013-07-05	00:05:00	2013-07-05	01:51:00	intentional attack	vandalism	NA	106	NA	2500	16.83	16.35	12.92	15.78	9256055	10956156	5348874	25635015	36.1071	42.739	20.8655	13256426	1691627	159483	15107549	87.747	11.1972	1.05565	53487	48396	1.10519	1.6	27856	2055578	1.35514	12.3	38414128	94.95	5.22	4303.7
	1095	2015	9	California	CA	WECC	West	1.7	warm	2015-09-20	13:12:00	2015-09-20	13:44:00	system operability disruption	NA	NA	32	150	NA	18.38	18.22	13.96	17.45	9478168	11006938	4785207	25340794	37.4028	43.4356	18.8834	13380684	1685688	148069	15214454	87.9472	11.0795	0.973213	56365	49844	1.13083	3.2	26426	2249711	1.17464	11.8	39144818	94.95	5.22	4303.7
	1096	2011	11	California	CA	WECC	West	-1	cold	2011-11-30	16:56:00	2011-12-02	10:00:00	severe weather	NA	NA	2464	NA	150000	14.87	12.13	9.83	12.52	6455022	9840750	4074522	20439478	31.5811	48.1458	19.9346	13002980	1818049	73297	14894339	87.3015	12.2063	0.492113	51936	47586	1.09141	0.4	29137	1958105	1.48802	11.9	37700034	94.95	5.22	4303.7
	1097	2015	7	California	CA	WECC	West	1.2	warm	2015-07-15	02:00:00	2015-07-15	02:55:00	system operability disruption	uncontrolled loss	NA	55	360	NA	18.01	18.39	14.24	17.4	9163974	10787757	4964581	24988989	36.672	43.17	19.8671	13380684	1685688	148069	15214454	87.9472	11.0795	0.973213	56365	49844	1.13083	3.2	26426	2249711	1.17464	11.8	39144818	94.95	5.22	4303.7
	1098	2010	9	California	CA	WECC	West	-1.4	cold	2010-09-01	10:20:00	2010-09-01	12:44:00	islanding	NA	NA	144	31	15000	14.85	15.25	11.07	14.32	8253816	11235996	4436063	23995943	34.3967	46.8246	18.4867	12947917	1814634	75160	14837724	87.2635	12.2299	0.506547	51733	47287	1.09402	-0.1	28360	1931514	1.46828	11.5	37334079	94.95	5.22	4303.7
	1099	2011	7	California	CA	WECC	West	-0.3	normal	2011-07-12	20:20:00	2011-07-12	21:30:00	intentional attack	vandalism	NA	70	NA	NA	15.7	15.19	11.35	14.64	8191639	10804385	4287171	23355017	35.0744	46.2615	18.3565	13002980	1818049	73297	14894339	87.3015	12.2063	0.492113	51936	47586	1.09141	0.4	29137	1958105	1.48802	11.9	37700034	94.95	5.22	4303.7
	1100	2007	8	California	CA	WECC	West	-0.6	cold	2007-08-29	13:53:00	2007-08-29	14:57:00	system operability disruption	NA	NA	64	180	26000	15.11	14.32	11.02	13.99	9203575	12006577	4639923	25919908	35.5077	46.3218	17.901	12819149	1785796	78620	14684071	87.2997	12.1615	0.53541	55008	49126	1.11973	0.9	29272	1994044	1.46797	11.7	36250311	94.95	5.22	4303.7
	1101	2011	2	California	CA	WECC	West	-1	cold	2011-02-17	13:00:00	2011-02-23	16:53:00	intentional attack	vandalism	NA	8873	0	0	14.38	11.85	9.29	12.21	6587210	8805894	3681858	19138651	34.4184	46.011	19.2378	13002980	1818049	73297	14894339	87.3015	12.2063	0.492113	51936	47586	1.09141	0.4	29137	1958105	1.48802	11.9	37700034	94.95	5.22	4303.7
	1102	2009	11	California	CA	WECC	West	1.1	warm	2009-11-18	06:15:00	2009-11-18	22:00:00	equipment failure	switching	NA	945	630	NA	13.56	10.98	8.78	11.36	6122285	9172504	3795370	19159063	31.955	47.8755	19.8098	12910857	1801936	76223	14789510	87.2974	12.1839	0.515386	51775	46680	1.10915	-5.4	27376	1913674	1.43055	11.9	36961229	94.95	5.22	4303.7
	1103	2015	6	California	CA	WECC	West	1	warm	2015-06-08	00:00:00	NA	NA	fuel supply emergency	NA	NA	NA	176	NA	17.21	16.91	13.28	16.2	7192063	9942130	4693853	21901510	32.8382	45.3947	21.4316	13380684	1685688	148069	15214454	87.9472	11.0795	0.973213	56365	49844	1.13083	3.2	26426	2249711	1.17464	11.8	39144818	94.95	5.22	4303.7
	1104	2008	1	California	CA	WECC	West	-1.4	cold	2008-01-04	07:47:00	2008-01-04	16:30:00	severe weather	storm	NA	523	300	150000	13.73	10.71	9.01	11.55	8576322	10043050	3925524	22619921	37.9149	44.3991	17.3543	12941717	1807261	77326	14826792	87.286	12.1892	0.521529	54713	48401	1.13041	-0.5	29081	2002744	1.45206	11.3	36604337	94.95	5.22	4303.7
	1105	2010	3	California	CA	WECC	West	0.9	warm	2010-03-31	23:59:00	2010-04-01	00:55:00	system operability disruption	NA	NA	56	324	290000	14.78	11.67	8.9	12.18	7093133	9654848	4043957	20861122	34.0017	46.2815	19.3851	12947917	1814634	75160	14837724	87.2635	12.2299	0.506547	51733	47287	1.09402	-0.1	28360	1931514	1.46828	11.5	37334079	94.95	5.22	4303.7
	1106	2008	9	California	CA	WECC	West	-0.3	normal	2008-09-30	14:02:00	2008-09-30	14:05:00	islanding	NA	NA	3	30	10000	14.02	13.79	10.83	13.32	9002515	11871438	4633745	25582494	35.1901	46.4045	18.113	12941717	1807261	77326	14826792	87.286	12.1892	0.521529	54713	48401	1.13041	-0.5	29081	2002744	1.45206	11.3	36604337	94.95	5.22	4303.7
	1107	2006	12	California	CA	WECC	West	0.9	warm	2006-12-26	00:01:00	2006-12-31	21:13:00	severe weather	NA	NA	8472	420	850068	14.47	11.55	9.11	12.14	7441579	10147150	3650629	21310183	34.9203	47.6164	17.1309	12689438	1751882	79036	14520869	87.3876	12.0646	0.544292	54508	48909	1.11448	2.7	29047	1963442	1.47939	11.9	36021202	94.95	5.22	4303.7
	1108	2007	5	California	CA	WECC	West	-0.2	normal	2007-05-14	11:15:00	2007-05-14	13:50:00	equipment failure	generator trip	NA	155	150	NA	14.15	12.19	9.58	12.24	6531456	10219356	4355890	21178613	30.8399	48.2532	20.5674	12819149	1785796	78620	14684071	87.2997	12.1615	0.53541	55008	49126	1.11973	0.9	29272	1994044	1.46797	11.7	36250311	94.95	5.22	4303.7
	1109	2004	3	California	CA	WECC	West	0.2	normal	2004-03-08	18:22:00	2004-03-08	18:55:00	system operability disruption	NA	NA	33	300	70000	12.14	11	8.96	10.98	6629218	9355492	3722564	19782727	33.5101	47.2912	18.8172	12270811	1697928	82065	14051183	87.3294	12.0839	0.584043	51424	47037	1.09327	3.2	29617	1829371	1.61897	11.7	35574576	94.95	5.22	4303.7
	1110	2008	2	California	CA	WECC	West	-1.3	cold	2008-02-02	03:58:00	2008-02-02	16:27:00	equipment failure	NA	NA	749	NA	NA	13.36	11.08	9.25	11.55	7175468	9022564	3702927	19970292	35.9307	45.1799	18.5422	12941717	1807261	77326	14826792	87.286	12.1892	0.521529	54713	48401	1.13041	-0.5	29081	2002744	1.45206	11.3	36604337	94.95	5.22	4303.7
	1111	2006	12	California	CA	WECC	West	0.9	warm	2006-12-10	19:35:00	2006-12-10	22:14:00	equipment failure	generator trip	NA	159	220	NA	14.47	11.55	9.11	12.14	7441579	10147150	3650629	21310183	34.9203	47.6164	17.1309	12689438	1751882	79036	14520869	87.3876	12.0646	0.544292	54508	48909	1.11448	2.7	29047	1963442	1.47939	11.9	36021202	94.95	5.22	4303.7
	1112	2008	7	California	CA	WECC	West	-0.4	normal	2008-07-02	16:00:00	NA	NA	fuel supply emergency	NA	NA	NA	NA	NA	14.4	13.97	11.24	13.62	9334131	12179013	4701134	26288469	35.5066	46.3283	17.8829	12941717	1807261	77326	14826792	87.286	12.1892	0.521529	54713	48401	1.13041	-0.5	29081	2002744	1.45206	11.3	36604337	94.95	5.22	4303.7
	1113	2008	2	California	CA	WECC	West	-1.3	cold	2008-02-15	15:06:00	2008-02-15	19:36:00	islanding	NA	NA	270	10	10008	13.36	11.08	9.25	11.55	7175468	9022564	3702927	19970292	35.9307	45.1799	18.5422	12941717	1807261	77326	14826792	87.286	12.1892	0.521529	54713	48401	1.13041	-0.5	29081	2002744	1.45206	11.3	36604337	94.95	5.22	4303.7
	1114	2004	10	California	CA	WECC	West	0.7	warm	2004-10-18	22:30:00	2004-10-20	21:00:00	severe weather	heavy wind	NA	2790	140	407440	11.43	12.24	9.79	11.48	6601505	10100146	4150553	20927036	31.5453	48.2636	19.8334	12270811	1697928	82065	14051183	87.3294	12.0839	0.584043	51424	47037	1.09327	3.2	29617	1829371	1.61897	11.7	35574576	94.95	5.22	4303.7
	1115	2008	6	California	CA	WECC	West	-0.5	cold	2008-06-21	15:09:00	2008-06-21	18:53:00	severe weather	thunderstorm	NA	224	3	477	14.5	14.32	10.87	13.67	7216175	10604289	4411048	22304475	32.353	47.5433	19.7765	12941717	1807261	77326	14826792	87.286	12.1892	0.521529	54713	48401	1.13041	-0.5	29081	2002744	1.45206	11.3	36604337	94.95	5.22	4303.7
	1116	2010	1	California	CA	WECC	West	1.3	warm	2010-01-19	14:30:00	2010-01-20	15:00:00	severe weather	storm	NA	1470	2650	50000	15.18	11.27	8.74	12.29	7629453	9020796	3537872	20256041	37.6651	44.5339	17.4658	12947917	1814634	75160	14837724	87.2635	12.2299	0.506547	51733	47287	1.09402	-0.1	28360	1931514	1.46828	11.5	37334079	94.95	5.22	4303.7
	1117	2006	10	California	CA	WECC	West	0.7	warm	2006-10-02	15:05:00	2006-10-02	20:39:00	system operability disruption	NA	NA	334	308	130000	12.2	12.94	10.26	12.16	6866588	10578940	4349870	21866506	31.4023	48.3797	19.8928	12689438	1751882	79036	14520869	87.3876	12.0646	0.544292	54508	48909	1.11448	2.7	29047	1963442	1.47939	11.9	36021202	94.95	5.22	4303.7
	1118	2015	6	California	CA	WECC	West	1	warm	2015-06-30	10:50:00	2015-07-01	21:00:00	severe weather	NA	NA	2050	NA	NA	17.21	16.91	13.28	16.2	7192063	9942130	4693853	21901510	32.8382	45.3947	21.4316	13380684	1685688	148069	15214454	87.9472	11.0795	0.973213	56365	49844	1.13083	3.2	26426	2249711	1.17464	11.8	39144818	94.95	5.22	4303.7
	1119	2014	2	California	CA	WECC	West	-0.5	cold	2014-02-06	13:05:00	2014-02-06	19:15:00	fuel supply emergency	Natural Gas	NA	370	160	NA	16.11	13.24	10.56	13.65	6259924	8700589	3704621	18727999	33.4255	46.4577	19.7812	13256068	1676201	146944	15079226	87.9095	11.116	0.97448	54606	49091	1.11234	2.1	26449	2118858	1.24827	11.7	38792291	94.95	5.22	4303.7
	1120	2015	6	California	CA	WECC	West	1	warm	2015-06-02	18:58:00	2015-06-02	19:24:00	islanding	NA	NA	26	5	727	17.21	16.91	13.28	16.2	7192063	9942130	4693853	21901510	32.8382	45.3947	21.4316	13380684	1685688	148069	15214454	87.9472	11.0795	0.973213	56365	49844	1.13083	3.2	26426	2249711	1.17464	11.8	39144818	94.95	5.22	4303.7
	1121	2015	6	California	CA	WECC	West	1	warm	2015-06-01	19:19:00	2015-06-02	08:36:00	islanding	NA	NA	797	5	484	17.21	16.91	13.28	16.2	7192063	9942130	4693853	21901510	32.8382	45.3947	21.4316	13380684	1685688	148069	15214454	87.9472	11.0795	0.973213	56365	49844	1.13083	3.2	26426	2249711	1.17464	11.8	39144818	94.95	5.22	4303.7
	1122	2015	4	California	CA	WECC	West	0.7	warm	2015-04-07	15:34:00	2015-04-07	15:46:00	islanding	NA	NA	12	0	0	12.48	13.88	10.52	12.69	6021872	9380092	4351528	19840018	30.3521	47.2786	21.9331	13380684	1685688	148069	15214454	87.9472	11.0795	0.973213	56365	49844	1.13083	3.2	26426	2249711	1.17464	11.8	39144818	94.95	5.22	4303.7
	1123	2013	4	California	CA	WECC	West	-0.2	normal	2013-04-23	00:49:00	2013-04-23	04:04:00	islanding	NA	NA	195	80	1	15.28	12.7	10.29	12.98	6029361	9214557	4080190	19388692	31.0973	47.5254	21.0442	13256426	1691627	159483	15107549	87.747	11.1972	1.05565	53487	48396	1.10519	1.6	27856	2055578	1.35514	12.3	38414128	94.95	5.22	4303.7
	1124	2013	11	California	CA	WECC	West	-0.3	normal	2013-11-12	14:04:00	2013-11-12	14:05:00	islanding	NA	NA	1	55	48400	16.53	13.57	11.59	14.02	5875823	8823213	4223603	18993756	30.9356	46.4532	22.2368	13256426	1691627	159483	15107549	87.747	11.1972	1.05565	53487	48396	1.10519	1.6	27856	2055578	1.35514	12.3	38414128	94.95	5.22	4303.7
	1125	2013	3	California	CA	WECC	West	-0.3	normal	2013-03-03	06:39:00	2013-03-03	10:29:00	system operability disruption	transmission interruption	NA	230	300	58850	15.25	12.4	9.96	12.84	6669619	9054859	4030845	19826857	33.6393	45.6697	20.3302	13256426	1691627	159483	15107549	87.747	11.1972	1.05565	53487	48396	1.10519	1.6	27856	2055578	1.35514	12.3	38414128	94.95	5.22	4303.7
	1126	2009	10	California	CA	WECC	West	0.9	warm	2009-10-13	15:45:00	2009-10-13	17:50:00	severe weather	heavy wind	NA	125	90	94000	13.85	13.49	11.51	13.23	7602646	10914120	4135246	22723895	33.4566	48.0293	18.1978	12910857	1801936	76223	14789510	87.2974	12.1839	0.515386	51775	46680	1.10915	-5.4	27376	1913674	1.43055	11.9	36961229	94.95	5.22	4303.7
	1127	2013	10	California	CA	WECC	West	-0.3	normal	2013-10-21	05:18:00	2013-10-21	05:33:00	islanding	NA	NA	15	115	433	16.19	14.62	12.49	14.64	7022479	10254180	4811264	22151808	31.7016	46.2905	21.7195	13256426	1691627	159483	15107549	87.747	11.1972	1.05565	53487	48396	1.10519	1.6	27856	2055578	1.35514	12.3	38414128	94.95	5.22	4303.7
	1128	2001	3	California	CA	WECC	West	-0.4	normal	2001-03-20	09:17:00	2001-03-20	14:33:00	system operability disruption	NA	NA	316	400	NA	11.29	10.71	7.7	9.89	6527290	8008690	5914543	21351409	30.5708	37.509	27.7009	11837589	1547691	84189	13530807	87.4862	11.4383	0.622202	47786	44719	1.06858	-1.7	18761	1647632	1.13866	9.8	34479458	94.95	5.22	4303.7
	1129	2006	5	California	CA	WECC	West	0	normal	2006-05-03	15:30:00	2006-05-03	21:35:00	severe weather	wildfire	NA	365	300	55655	14.04	12.43	9.58	12.31	6516582	9662503	4327274	20582284	31.6611	46.9457	21.0243	12689438	1751882	79036	14520869	87.3876	12.0646	0.544292	54508	48909	1.11448	2.7	29047	1963442	1.47939	11.9	36021202	94.95	5.22	4303.7
	1130	2007	8	California	CA	WECC	West	-0.6	cold	2007-08-29	16:00:00	2007-08-30	18:00:00	public appeal	NA	NA	1560	NA	NA	15.11	14.32	11.02	13.99	9203575	12006577	4639923	25919908	35.5077	46.3218	17.901	12819149	1785796	78620	14684071	87.2997	12.1615	0.53541	55008	49126	1.11973	0.9	29272	1994044	1.46797	11.7	36250311	94.95	5.22	4303.7
	1131	2005	1	California	CA	WECC	West	0.7	warm	2005-01-07	13:00:00	2005-01-10	20:00:00	severe weather	winter storm	NA	4740	120	442000	12.19	10.71	8.61	10.85	7646702	8913718	3838872	20470914	37.354	43.5433	18.7528	12480545	1720108	79896	14280835	87.3937	12.0449	0.559463	53092	48090	1.10401	3.2	27034	1902194	1.4212	11.8	35827943	94.95	5.22	4303.7
	1132	2010	1	California	CA	WECC	West	1.3	warm	2010-01-19	07:30:00	2010-01-19	12:24:00	severe weather	storm	NA	294	300	30000	15.18	11.27	8.74	12.29	7629453	9020796	3537872	20256041	37.6651	44.5339	17.4658	12947917	1814634	75160	14837724	87.2635	12.2299	0.506547	51733	47287	1.09402	-0.1	28360	1931514	1.46828	11.5	37334079	94.95	5.22	4303.7
	1133	2013	11	California	CA	WECC	West	-0.3	normal	2013-11-21	19:45:00	2013-11-22	03:20:00	severe weather	wind storm	NA	455	150	89500	16.53	13.57	11.59	14.02	5875823	8823213	4223603	18993756	30.9356	46.4532	22.2368	13256426	1691627	159483	15107549	87.747	11.1972	1.05565	53487	48396	1.10519	1.6	27856	2055578	1.35514	12.3	38414128	94.95	5.22	4303.7
	1134	2012	4	California	CA	WECC	West	-0.4	normal	2012-04-04	15:32:00	2012-04-06	15:30:00	intentional attack	vandalism	NA	2878	NA	NA	14.66	11.93	9.65	12.37	6235682	8991371	3665535	18947640	32.9101	47.4538	19.3456	13101887	1834779	73805	15010483	87.2849	12.2233	0.49169	52660	48156	1.09353	1.4	27150	2004400	1.35452	12	38056055	94.95	5.22	4303.7
	1135	2002	8	California	CA	WECC	West	0.8	warm	2002-08-25	03:41:00	2002-08-25	09:17:00	system operability disruption	NA	NA	336	120	NA	12.92	15.08	10.96	13.27	7479019	9653589	4437457	22224419	33.6523	43.4369	19.9666	11920437	1556840	83739	13625729	87.4848	11.4257	0.614565	48417	45097	1.07362	1.3	28040	1688390	1.66075	9.9	34871843	94.95	5.22	4303.7
	1136	2015	3	California	CA	WECC	West	0.6	warm	2015-03-29	04:26:00	2015-03-29	09:21:00	intentional attack	vandalism	NA	295	NA	NA	17.04	13.91	10.74	14.28	6416038	9375296	3870867	19731468	32.5168	47.5144	19.6177	13380684	1685688	148069	15214454	87.9472	11.0795	0.973213	56365	49844	1.13083	3.2	26426	2249711	1.17464	11.8	39144818	94.95	5.22	4303.7
	1137	2013	7	California	CA	WECC	West	-0.3	normal	2013-07-22	07:00:00	2013-07-22	15:00:00	intentional attack	vandalism	NA	480	NA	NA	16.83	16.35	12.92	15.78	9256055	10956156	5348874	25635015	36.1071	42.739	20.8655	13256426	1691627	159483	15107549	87.747	11.1972	1.05565	53487	48396	1.10519	1.6	27856	2055578	1.35514	12.3	38414128	94.95	5.22	4303.7
	1138	2016	4	California	CA	WECC	West	1.1	warm	2016-04-02	11:08:00	2016-04-02	11:33:00	system operability disruption	uncontrolled loss	NA	25	360	NA	12.4	13.76	10.66	12.67	5915650	8991933	3964744	18941265	31.2315	47.4727	20.9318	13445133	1692326	148549	15286023	87.957	11.0711	0.971796	58974	50660	1.16411	4.6	27735	2317466	1.19678	12	39296476	94.95	5.22	4303.7
	1139	2013	5	California	CA	WECC	West	-0.2	normal	2013-05-13	12:52:00	NA	NA	fuel supply emergency	Hydro	NA	NA	176	NA	15.92	13.82	10.9	13.8	6603777	9866912	4782355	21327504	30.9637	46.2638	22.4234	13256426	1691627	159483	15107549	87.747	11.1972	1.05565	53487	48396	1.10519	1.6	27856	2055578	1.35514	12.3	38414128	94.95	5.22	4303.7
	1140	2016	2	California	CA	SERC	West	2	warm	2016-02-13	12:44:00	2016-02-13	16:27:00	islanding	NA	NA	223	7	4300	17.69	13.81	10.41	14.53	6488085	8479306	3378520	18411708	35.2389	46.0539	18.3498	13445133	1692326	148549	15286023	87.957	11.0711	0.971796	58974	50660	1.16411	4.6	27735	2317466	1.19678	12	39296476	94.95	5.22	4303.7
	1141	2006	2	California	CA	WECC	West	-0.6	cold	2006-02-27	18:25:00	2006-03-01	14:30:00	severe weather	winter storm	NA	2645	NA	160000	13.45	11.47	9.57	11.72	6390806	8585658	3962595	19005521	33.6261	45.1745	20.8497	12689438	1751882	79036	14520869	87.3876	12.0646	0.544292	54508	48909	1.11448	2.7	29047	1963442	1.47939	11.9	36021202	94.95	5.22	4303.7
	1142	2011	12	California	CA	WECC	West	-0.9	cold	2011-12-01	03:29:00	2011-12-02	13:05:00	severe weather	NA	NA	2016	300	100000	14.78	11.16	8.94	12.03	7744684	9954727	4041354	21808172	35.5128	45.6468	18.5314	13002980	1818049	73297	14894339	87.3015	12.2063	0.492113	51936	47586	1.09141	0.4	29137	1958105	1.48802	11.9	37700034	94.95	5.22	4303.7
	1143	2006	7	California	CA	WECC	West	0.1	normal	2006-07-22	13:09:00	2006-07-27	16:00:00	severe weather	heatwave	NA	7371	200	1271893	16.65	15.45	11.53	15.17	9522035	11096507	4509721	25206304	37.7764	44.0227	17.8912	12689438	1751882	79036	14520869	87.3876	12.0646	0.544292	54508	48909	1.11448	2.7	29047	1963442	1.47939	11.9	36021202	94.95	5.22	4303.7
	1144	2015	7	California	CA	WECC	West	1.2	warm	2015-07-03	08:30:00	2015-07-03	14:30:00	intentional attack	suspicious activity	NA	360	0	0	18.01	18.39	14.24	17.4	9163974	10787757	4964581	24988989	36.672	43.17	19.8671	13380684	1685688	148069	15214454	87.9472	11.0795	0.973213	56365	49844	1.13083	3.2	26426	2249711	1.17464	11.8	39144818	94.95	5.22	4303.7
	1145	2011	2	California	CA	WECC	West	-1	cold	2011-02-17	01:25:00	2011-02-19	10:13:00	severe weather	storm	NA	3408	91	80000	14.38	11.85	9.29	12.21	6587210	8805894	3681858	19138651	34.4184	46.011	19.2378	13002980	1818049	73297	14894339	87.3015	12.2063	0.492113	51936	47586	1.09141	0.4	29137	1958105	1.48802	11.9	37700034	94.95	5.22	4303.7
	1146	2013	4	California	CA	WECC	West	-0.2	normal	2013-04-16	01:47:00	2013-04-18	15:25:00	intentional attack	vandalism	NA	3698	NA	0	15.28	12.7	10.29	12.98	6029361	9214557	4080190	19388692	31.0973	47.5254	21.0442	13256426	1691627	159483	15107549	87.747	11.1972	1.05565	53487	48396	1.10519	1.6	27856	2055578	1.35514	12.3	38414128	94.95	5.22	4303.7
	1147	2011	2	California	CA	WECC	West	-1	cold	2011-02-25	08:00:00	2011-02-28	17:30:00	severe weather	winter storm	NA	4890	91	80000	14.38	11.85	9.29	12.21	6587210	8805894	3681858	19138651	34.4184	46.011	19.2378	13002980	1818049	73297	14894339	87.3015	12.2063	0.492113	51936	47586	1.09141	0.4	29137	1958105	1.48802	11.9	37700034	94.95	5.22	4303.7
	1148	2015	12	California	CA	WECC	West	2.3	warm	2015-12-10	17:55:00	2015-12-10	17:56:00	intentional attack	vandalism	NA	1	NA	NA	17.3	13.77	10.66	14.48	7810786	9634634	3860786	21384185	36.526	45.055	18.0544	13380684	1685688	148069	15214454	87.9472	11.0795	0.973213	56365	49844	1.13083	3.2	26426	2249711	1.17464	11.8	39144818	94.95	5.22	4303.7
	1149	2010	5	California	CA	WECC	West	0	normal	2010-05-18	08:15:00	2010-05-18	22:46:00	equipment failure	breaker trip	NA	871	318	NA	14.9	12.65	9.42	12.66	5861586	9134058	3954514	19017650	30.8218	48.0294	20.7939	12947917	1814634	75160	14837724	87.2635	12.2299	0.506547	51733	47287	1.09402	-0.1	28360	1931514	1.46828	11.5	37334079	94.95	5.22	4303.7
	1150	2004	2	California	CA	WECC	West	0.3	normal	2004-02-25	00:01:00	2004-02-26	22:00:00	severe weather	winter storm	NA	2759	240	505000	12.39	11.54	9.46	11.41	6252440	8074322	3475266	17876563	34.9756	45.1671	19.4403	12270811	1697928	82065	14051183	87.3294	12.0839	0.584043	51424	47037	1.09327	3.2	29617	1829371	1.61897	11.7	35574576	94.95	5.22	4303.7
	1151	2005	8	California	CA	WECC	West	-0.1	normal	2005-08-25	15:50:00	2005-08-25	20:00:00	system operability disruption	NA	NA	250	NA	NA	13.43	13.03	10.42	12.7	9823980	11780214	4726231	26405948	37.2037	44.612	17.8984	12480545	1720108	79896	14280835	87.3937	12.0449	0.559463	53092	48090	1.10401	3.2	27034	1902194	1.4212	11.8	35827943	94.95	5.22	4303.7
	1152	2007	7	California	CA	WECC	West	-0.4	normal	2007-07-03	10:59:00	2007-07-05	18:00:00	public appeal	NA	NA	3301	NA	NA	15.13	14.85	10.35	14.08	8644331	11577944	4708401	25005524	34.5697	46.3015	18.8294	12819149	1785796	78620	14684071	87.2997	12.1615	0.53541	55008	49126	1.11973	0.9	29272	1994044	1.46797	11.7	36250311	94.95	5.22	4303.7
	1153	2005	8	California	CA	WECC	West	-0.1	normal	2005-08-25	15:51:00	2005-08-25	20:00:00	system operability disruption	transmission interruption	NA	249	864	409000	13.43	13.03	10.42	12.7	9823980	11780214	4726231	26405948	37.2037	44.612	17.8984	12480545	1720108	79896	14280835	87.3937	12.0449	0.559463	53092	48090	1.10401	3.2	27034	1902194	1.4212	11.8	35827943	94.95	5.22	4303.7
	1154	2013	6	California	CA	WECC	West	-0.2	normal	2013-06-28	18:02:00	2013-06-28	20:46:00	equipment failure	NA	NA	164	240	65255	17.13	16.58	12.63	15.84	7128348	9834956	4944818	21981278	32.4292	44.7424	22.4956	13256426	1691627	159483	15107549	87.747	11.1972	1.05565	53487	48396	1.10519	1.6	27856	2055578	1.35514	12.3	38414128	94.95	5.22	4303.7
	1155	2007	8	California	CA	WECC	West	-0.6	cold	2007-08-31	12:45:00	2007-08-31	20:00:00	severe weather	heatwave	NA	435	NA	NA	15.11	14.32	11.02	13.99	9203575	12006577	4639923	25919908	35.5077	46.3218	17.901	12819149	1785796	78620	14684071	87.2997	12.1615	0.53541	55008	49126	1.11973	0.9	29272	1994044	1.46797	11.7	36250311	94.95	5.22	4303.7
	1156	2015	6	California	CA	WECC	West	1	warm	2015-06-30	14:00:00	2015-06-30	21:00:00	public appeal	NA	NA	420	NA	NA	17.21	16.91	13.28	16.2	7192063	9942130	4693853	21901510	32.8382	45.3947	21.4316	13380684	1685688	148069	15214454	87.9472	11.0795	0.973213	56365	49844	1.13083	3.2	26426	2249711	1.17464	11.8	39144818	94.95	5.22	4303.7
	1157	2007	4	California	CA	WECC	West	-0.1	normal	2007-04-12	09:09:00	2007-04-12	23:23:00	equipment failure	generator trip	NA	854	130	NA	13.74	11.52	9.28	11.74	6038481	9542600	3931990	19585631	30.8312	48.7225	20.0759	12819149	1785796	78620	14684071	87.2997	12.1615	0.53541	55008	49126	1.11973	0.9	29272	1994044	1.46797	11.7	36250311	94.95	5.22	4303.7
	1158	2002	11	California	CA	WECC	West	1.2	warm	2002-11-06	22:00:00	2002-11-10	12:00:00	severe weather	winter storm	NA	5160	270	939000	12.55	13.15	9.91	12.09	5557724	7469504	3362552	16962605	32.7646	44.0351	19.8233	11920437	1556840	83739	13625729	87.4848	11.4257	0.614565	48417	45097	1.07362	1.3	28040	1688390	1.66075	9.9	34871843	94.95	5.22	4303.7
	1159	2011	3	California	CA	WECC	West	-0.7	cold	2011-03-11	07:02:00	2011-03-11	09:15:00	system operability disruption	NA	NA	133	15	6800	14.27	11.32	9.12	11.91	7399079	10030891	4015320	21515349	34.3898	46.622	18.6626	13002980	1818049	73297	14894339	87.3015	12.2063	0.492113	51936	47586	1.09141	0.4	29137	1958105	1.48802	11.9	37700034	94.95	5.22	4303.7
	1160	2008	1	California	CA	WECC	West	-1.4	cold	2008-01-04	04:00:00	2008-01-14	17:00:00	severe weather	winter storm	NA	15180	500	2606931	13.73	10.71	9.01	11.55	8576322	10043050	3925524	22619921	37.9149	44.3991	17.3543	12941717	1807261	77326	14826792	87.286	12.1892	0.521529	54713	48401	1.13041	-0.5	29081	2002744	1.45206	11.3	36604337	94.95	5.22	4303.7
	1161	2001	1	California	CA	WECC	West	-0.7	cold	2001-01-17	01:45:00	2001-01-18	12:00:00	system operability disruption	NA	NA	2055	500	NA	10.89	9.28	5.75	8.71	7235934	7765889	5815771	21744317	33.2774	35.7146	26.7462	11837589	1547691	84189	13530807	87.4862	11.4383	0.622202	47786	44719	1.06858	-1.7	18761	1647632	1.13866	9.8	34479458	94.95	5.22	4303.7
	1162	2010	2	California	CA	WECC	West	1.2	warm	2010-02-19	20:30:00	2010-02-20	04:01:00	system operability disruption	NA	NA	451	1000	NA	14.21	11.23	8.84	11.83	6735974	8710496	3528440	19038040	35.3817	45.7531	18.5336	12947917	1814634	75160	14837724	87.2635	12.2299	0.506547	51733	47287	1.09402	-0.1	28360	1931514	1.46828	11.5	37334079	94.95	5.22	4303.7
	1163	2001	5	California	CA	WECC	West	-0.2	normal	2001-05-08	15:10:00	2001-05-08	17:30:00	public appeal	NA	NA	140	400	NA	11.97	9.88	8.05	9.82	5541028	7854152	5525844	19862257	27.8973	39.5431	27.8208	11837589	1547691	84189	13530807	87.4862	11.4383	0.622202	47786	44719	1.06858	-1.7	18761	1647632	1.13866	9.8	34479458	94.95	5.22	4303.7
	1164	2010	10	California	CA	WECC	West	-1.5	cold	2010-10-31	22:26:00	2010-11-01	01:45:00	system operability disruption	NA	NA	199	500	NA	14.11	13.49	10.49	13.09	7387951	10677021	4372161	22506210	32.8263	47.4403	19.4265	12947917	1814634	75160	14837724	87.2635	12.2299	0.506547	51733	47287	1.09402	-0.1	28360	1931514	1.46828	11.5	37334079	94.95	5.22	4303.7
	1165	2003	12	California	CA	WECC	West	0.3	normal	2003-12-22	11:15:00	2003-12-22	23:16:00	severe weather	earthquake	NA	721	220	109750	12.45	11.38	8.91	11.26	7509197	9168151	4119575	20861667	35.9952	43.9474	19.7471	12143454	1772887	82579	13999457	86.7423	12.664	0.589873	49815	45858	1.08629	2.9	28280	1756127	1.61036	10.8	35253159	94.95	5.22	4303.7
	1166	2008	7	California	CA	WECC	West	-0.4	normal	2008-07-10	14:22:00	2008-07-10	17:21:00	equipment failure	generator trip	NA	179	240	NA	14.4	13.97	11.24	13.62	9334131	12179013	4701134	26288469	35.5066	46.3283	17.8829	12941717	1807261	77326	14826792	87.286	12.1892	0.521529	54713	48401	1.13041	-0.5	29081	2002744	1.45206	11.3	36604337	94.95	5.22	4303.7
	1167	2010	12	California	CA	WECC	West	-1.4	cold	2010-12-14	07:36:00	2010-12-15	09:00:00	system operability disruption	NA	NA	1524	464	NA	14.96	11.47	8.59	12.17	7965588	10109248	4153631	22299203	35.7214	45.3346	18.6268	12947917	1814634	75160	14837724	87.2635	12.2299	0.506547	51733	47287	1.09402	-0.1	28360	1931514	1.46828	11.5	37334079	94.95	5.22	4303.7
	1168	2013	7	California	CA	WECC	West	-0.3	normal	2013-07-03	09:34:00	2013-07-03	10:52:00	intentional attack	NA	NA	78	0	0	16.83	16.35	12.92	15.78	9256055	10956156	5348874	25635015	36.1071	42.739	20.8655	13256426	1691627	159483	15107549	87.747	11.1972	1.05565	53487	48396	1.10519	1.6	27856	2055578	1.35514	12.3	38414128	94.95	5.22	4303.7
	1169	2010	12	California	CA	WECC	West	-1.4	cold	2010-12-03	21:32:00	2010-12-04	02:00:00	islanding	NA	NA	268	22	7077	14.96	11.47	8.59	12.17	7965588	10109248	4153631	22299203	35.7214	45.3346	18.6268	12947917	1814634	75160	14837724	87.2635	12.2299	0.506547	51733	47287	1.09402	-0.1	28360	1931514	1.46828	11.5	37334079	94.95	5.22	4303.7
	1170	2010	3	California	CA	WECC	West	0.9	warm	2010-03-31	23:59:00	2010-04-01	00:38:00	system operability disruption	NA	NA	39	324	NA	14.78	11.67	8.9	12.18	7093133	9654848	4043957	20861122	34.0017	46.2815	19.3851	12947917	1814634	75160	14837724	87.2635	12.2299	0.506547	51733	47287	1.09402	-0.1	28360	1931514	1.46828	11.5	37334079	94.95	5.22	4303.7
	1171	2015	2	California	CA	WECC	West	0.5	warm	2015-02-04	11:55:00	2015-02-04	11:56:00	intentional attack	vandalism	NA	1	NA	NA	17.15	13.98	10.68	14.39	6111278	8331092	3566742	18076185	33.8085	46.0888	19.7317	13380684	1685688	148069	15214454	87.9472	11.0795	0.973213	56365	49844	1.13083	3.2	26426	2249711	1.17464	11.8	39144818	94.95	5.22	4303.7
	1172	2010	1	California	CA	WECC	West	1.3	warm	2010-01-18	11:30:00	2010-01-28	08:00:00	severe weather	storm	NA	14190	290	1700000	15.18	11.27	8.74	12.29	7629453	9020796	3537872	20256041	37.6651	44.5339	17.4658	12947917	1814634	75160	14837724	87.2635	12.2299	0.506547	51733	47287	1.09402	-0.1	28360	1931514	1.46828	11.5	37334079	94.95	5.22	4303.7
	1173	2002	2	California	CA	WECC	West	0	normal	2002-02-27	10:48:00	2002-02-27	11:35:00	system operability disruption	NA	NA	47	300	255000	12.58	11.74	8.37	11.17	6149996	7382474	3718731	17781301	34.5869	41.5182	20.9137	11920437	1556840	83739	13625729	87.4848	11.4257	0.614565	48417	45097	1.07362	1.3	28040	1688390	1.66075	9.9	34871843	94.95	5.22	4303.7
	1174	2004	10	California	CA	WECC	West	0.7	warm	2004-10-28	15:27:00	2004-10-28	18:08:00	system operability disruption	transmission interruption	NA	161	103	59458	11.43	12.24	9.79	11.48	6601505	10100146	4150553	20927036	31.5453	48.2636	19.8334	12270811	1697928	82065	14051183	87.3294	12.0839	0.584043	51424	47037	1.09327	3.2	29617	1829371	1.61897	11.7	35574576	94.95	5.22	4303.7
	1175	2004	12	California	CA	WECC	West	0.7	warm	2004-12-27	07:50:00	2004-12-27	22:50:00	severe weather	NA	NA	900	100	95000	12.4	9.12	8.45	10.08	7581734	11293413	3980363	22930603	33.0638	49.2504	17.3583	12270811	1697928	82065	14051183	87.3294	12.0839	0.584043	51424	47037	1.09327	3.2	29617	1829371	1.61897	11.7	35574576	94.95	5.22	4303.7
[truncated: 359 more rows]
[truncated: 7 more columns]
